# Supplementary material for: The Drosophila HNF4 nuclear receptor promotes glucose-stimulated insulin secretion and mitochondrial function in adults
Source: eLife. 2016 May 17;5:e11183. doi: 10.7554/eLife.11183 (PMC4869932; doi:10.7554/eLife.11183)
Supplement: Supplementary file 1. — Transcripts that show reduced abundance in dHNF4 mutants are marked in beige, while those with increased abundance are colored blue. DOI: http://dx.doi.org/10.7554/eLife.11183.019 [file elife-11183-supp1.xlsx]

## Sheet: Sheet1
.SUBMITTED ID	SYMBOL	#NAME?	NegBinomPVal_NoVarOutFilt	BH_FDR_NoVarOutFilt	NegBinomPVal_VarOutFilt	BH_FDR_VarOutFilt	Log2((pseT+1)/(pseC+1))			GenomeVersion=D_melanogaster_Apr_2006, QueriedTreatObs=79334491, QueriedCtrlObs=81635511
FBgn0013675	mt:CoII	CG34069	3209.72	3181.3	3111.65	3079.21	-8.65285				FDR20 cutOFF
FBgn0013678	mt:Cyt-b	CG34090	3209.72	3181.3	3111.65	3079.21	-8.117				log2 cutOFF +/- 0.6 (>1.5 fold change)
FBgn0013672	mt:ATPase6	CG34073	3209.72	3181.3	3111.65	3079.21	-8.0055
FBgn0013680	mt:ND2	CG34063	3209.72	3181.3	736.991	715.477	-7.16317
FBgn0051832	CG31832	CG31832	2217.61	2192.14	374.563	356.507	-5.66377
FBgn0016675	Lectin-galC1	CG9976	3209.72	3181.3	3111.65	3079.21	-5.25447
FBgn0013685	mt:ND6	CG34089	221.917	208.568	221.917	206.316	-4.77973
FBgn0035666	Jon65Aii	CG6580	903.646	883.892	149.942	136.349	-4.6898
FBgn0015035	Cyp4e3	CG4105	2721.82	2695.14	377.137	359.017	-4.53431
FBgn0032066	CG9463	CG9463	2459.91	2433.53	203.599	188.478	-4.49239
FBgn0032067	CG9465	CG9465	434.487	418.276	208.623	193.381	-4.44343
FBgn0259951	Sfp24Ba	CG42461	3080.84	3053.11	3080.84	3048.72	-4.28477
FBgn0261054	Sfp24Bc	CG42602	1001.88	981.449	1001.88	978.584	-4.13692
FBgn0032265	CG18301	CG18301	2738.51	2711.51	590.379	569.982	-3.86429
FBgn0013674	mt:CoI	CG34067	3209.72	3181.3	2687.16	2656.8	-3.75682
FBgn0051779	Acp24A4	CG31779	3209.72	3181.3	3111.65	3079.21	-3.74204
FBgn0030575	CG5321	CG5321	1749.18	1725.35	1749.18	1721.04	-3.60444
FBgn0036607	CG13059	CG13059	110.326	99.635	110.326	98.1226	-3.54673
FBgn0011694	PebII	CG2665	3209.72	3181.3	3111.65	3079.21	-3.53001
FBgn0051269	CG31269	CG31269	349.191	333.813	349.191	331.383	-3.5116
FBgn0039768	CG15533	CG15533	1077.02	1055.99	467.813	448.592	-3.50528
FBgn0032055	CG13091	CG13091	3209.72	3181.3	2774.08	2743.34	-3.49402
FBgn0050008	CG30008	CG30008	3209.72	3181.3	1003.74	980.296	-3.46707
FBgn0002939	ninaD	CG31783	1723.63	1699.96	279.442	262.667	-3.3419
FBgn0259952	Sfp24Bb	CG42462	3165.64	3137.71	2859.81	2828.66	-3.28007
FBgn0002562	Lsp1alpha	CG2559	234.521	220.988	165.661	151.542	-3.26321
FBgn0259968	Sfp60F	CG42478	3209.72	3181.3	3111.65	3079.21	-3.22279
FBgn0029838	CG4666	CG4666	3045.9	3018.55	3045.9	3014.29	-3.15785
FBgn0011653	mas	CG15002	162.528	150.374	146.59	133.057	-3.09127
FBgn0051091	CG31091	CG31091	1288.42	1266.35	376.928	358.83	-3.07824
FBgn0033203	CG2070	CG2070	1005.54	984.958	1005.54	981.871	-3.04193
FBgn0050265	CG30265	CG30265	60.0404	51.5294	60.0404	50.49	-3.02136
FBgn0013676	mt:CoIII	CG34074	3209.72	3181.3	1742.16	1714.23	-2.94811
FBgn0039342	CG5107	CG5107	3053.39	3025.86	1621.81	1594.81	-2.9144
FBgn0021765	scu	CG7113	2474.76	2448.23	2474.76	2444.74	-2.86503
FBgn0020506	Amyrel	CG8221	252.478	238.577	54.6162	45.5404	-2.85786
FBgn0030398	Cpr11B	CG2555	174.661	162.248	146.42	132.895	-2.78903
FBgn0036023	CG18179	CG18179	328.54	313.526	43.6275	35.6456	-2.78879
FBgn0030509	CG11162	CG11162	273.888	259.673	201.94	186.873	-2.74396
FBgn0036278	GRHRII	CG10698	1611.05	1587.96	1611.05	1584.21	-2.71759
FBgn0032394	CG6746	CG6746	2454.81	2428.57	2454.81	2425.12	-2.70614
FBgn0035779	CG8562	CG8562	1970.92	1946.49	735.249	713.782	-2.70243
FBgn0042701	CR12628	CR12628	158.868	146.79	152.415	138.745	-2.69737
FBgn0039475	CG6277	CG6277	1547.51	1524.62	170.376	156.108	-2.69076
FBgn0035642	CG18586	CG18586	45.5098	38.1562	45.5098	37.3242	-2.68661
FBgn0035656	CG10479	CG10479	1632.36	1609.06	1632.36	1605.19	-2.68165
FBgn0033271	CG8708	CG8708	1642.07	1618.62	220.146	204.593	-2.66568
FBgn0031373	CG15358	CG15358	678.803	660.462	142.234	128.871	-2.66022
FBgn0032069	CG9468	CG9468	2412.22	2386.25	153.132	139.447	-2.65081
FBgn0034382	CG18609	CG18609	2020.65	1995.84	1691.85	1664.32	-2.64618
FBgn0053666	CG33666	CG33666	127.519	116.248	90.9771	79.6296	-2.6269
FBgn0040064	yip2	CG4600	2351.25	2325.41	2030.94	2001.83	-2.62184
FBgn0031559	CG3513	CG3513	337.507	322.343	222.173	206.547	-2.6078
FBgn0039543	CG12428	CG12428	1618.58	1595.42	1608.79	1582.11	-2.60632
FBgn0032266	CG18302	CG18302	570.591	553.241	47.3475	38.937	-2.58786
FBgn0039474	CG6283	CG6283	1977.07	1952.45	263.615	247.116	-2.58427
FBgn0038479	CG17477	CG17477	134.934	123.419	134.934	121.809	-2.58129
FBgn0039476	CG6271	CG6271	315.875	301.067	213.352	198.031	-2.56051
FBgn0039184	CG6432	CG6432	1951.01	1926.67	981.077	957.849	-2.54454
FBgn0039299	CG11854	CG11854	319.86	304.951	76.1943	65.5768	-2.50638
FBgn0034471	Obp56e	CG8462	495.203	478.584	495.203	475.783	-2.49745
FBgn0085358	CG34329	CG34329	1723.71	1699.96	1150.18	1125.46	-2.46792
FBgn0030607	dob	CG5560	1235.12	1213.41	492.42	473.086	-2.44143
FBgn0037298	CG2604	CG2604	2089.67	2064.54	2089.67	2060.28	-2.40236
FBgn0001089	Gal	CG9092	1990.46	1965.75	299.235	282.199	-2.38919
FBgn0033999	CG8093	CG8093	1572.53	1549.57	744.876	723.315	-2.37872
FBgn0051089	CG31089	CG31089	182.761	170.152	182.761	168.131	-2.36877
FBgn0004181	Peb	CG2668	2297.14	2271.43	619.578	598.76	-2.36558
FBgn0051741	CG31741	CG31741	37.7612	31.1924	37.7612	30.4954	-2.36472
FBgn0015570	alpha-Est2	CG2505	1331.78	1309.55	495.86	476.41	-2.34082
FBgn0025352	Thiolase	CG4581	1892.1	1867.85	1892.1	1863.5	-2.34072
FBgn0028479	CG4389	CG4389	1973.86	1949.34	1973.86	1945.02	-2.33927
FBgn0019928	Ser8	CG4812	749.46	730.587	307.086	289.93	-2.31958
FBgn0039537	CG5590	CG5590	1671.41	1647.89	1671.41	1644.06	-2.31802
FBgn0034629	Acox57D-d	CG9709	826.082	806.944	826.082	804.173	-2.31595
FBgn0032881	CG9319	CG9319	977.907	957.547	977.907	954.749	-2.30321
FBgn0040001	CG17374	CG17374	2136.6	2111.36	399.432	380.952	-2.2973
FBgn0037433	CG17919	CG17919	1227.94	1206.33	1227.94	1202.91	-2.27224
FBgn0032068	CG9466	CG9466	1766.95	1743.04	143.147	129.748	-2.25942
FBgn0036880	Cpr76Bc	CG9295	344.182	328.907	344.182	326.493	-2.25128
FBgn0040531	CG11741	CG11741	115.344	104.522	62.5785	52.8346	-2.24757
FBgn0039685	Obp99b	CG7592	1239.08	1217.32	44.886	36.7658	-2.24354
FBgn0031654	Jon25Bii	CG8869	747.525	728.677	34.8965	27.9883	-2.24111
FBgn0002563	Lsp1beta	CG4178	1194.06	1172.54	1194.06	1169.24	-2.2368
FBgn0035811	CG12262	CG12262	1885.27	1861.11	1291.96	1266.61	-2.20977
FBgn0003358	Jon99Ci	CG31039	1781.68	1757.69	1476.56	1450.32	-2.19352
FBgn0031092	CG9577	CG9577	1019.32	998.661	820.277	798.419	-2.12499
FBgn0031653	Jon25Biii	CG8871	1430.63	1408.29	159.724	145.757	-2.11815
FBgn0031925	Cyp4d21	CG6730	1601.88	1578.86	424.086	405.364	-2.11406
FBgn0024289	Sodh-1	CG1982	1695	1671.41	1695	1667.27	-2.10329
FBgn0053658	CG33658	CG33658	31.1777	25.3899	31.1777	24.7996	-2.09852
FBgn0032160	CG4598	CG4598	1022.84	1002.1	1022.84	999.088	-2.08327
FBgn0039864	CG11550	CG11550	716.589	697.965	243.74	227.693	-2.067
FBgn0038986	CG5278	CG5278	859.375	839.955	651.493	630.427	-2.06142
FBgn0050042	Cpr49Ab	CG30042	1251.63	1229.77	1025.7	1001.87	-2.05839
FBgn0034318	CG14500	CG14500	734.736	716.014	416.305	397.73	-2.05779
FBgn0038398	sxe2	CG4979	1453.71	1431.25	1375.15	1349.44	-2.05406
FBgn0259953	CG42463	CG42463	367.662	352.109	367.662	349.691	-2.05336
FBgn0033465	CG12140	CG12140	1486.74	1463.92	1486.74	1460.21	-2.0411
FBgn0038795	CG4335	CG4335	762.742	743.738	657.973	636.814	-2.04102
FBgn0038742	Arc42	CG4703	1117.65	1096.41	1117.65	1093.22	-2.03043
FBgn0039820	CG15554	CG15554	72.6516	63.3606	72.6516	62.1888	-2.02638
FBgn0020906	Jon25Bi	CG8867	848.667	829.39	57.685	48.3599	-2.02192
FBgn0031117	CG1702	CG1702	865.382	845.813	865.382	843.095	-2.02142
FBgn0051300	CG31300	CG31300	1140.41	1119.08	1140.41	1115.79	-1.99998
FBgn0032788	CG13084	CG13084	73.7842	64.4333	73.7842	63.2616	-1.98381
FBgn0037547	CG7910	CG7910	1633.01	1609.64	908.197	885.495	-1.98284
FBgn0039777	Jon99Fii	CG2229	974.436	954.183	202.968	187.858	-1.97426
FBgn0035620	CG5150	CG5150	1232.27	1210.61	126.299	113.491	-1.97406
FBgn0034432	CG7461	CG7461	1479.84	1457.07	1479.84	1453.46	-1.97103
FBgn0039298	to	CG11853	1107.54	1086.39	1107.54	1083.2	-1.95798
FBgn0035383	CG2107	CG2107	1072.7	1051.72	1072.7	1048.54	-1.94768
FBgn0034624	CG17974	CG17974	72.5549	63.2695	72.5549	62.0995	-1.93137
FBgn0036953	CG17145	CG17145	38.564	31.8943	38.564	31.1831	-1.92768
FBgn0032362	spz4	CG14928	28.9958	23.4678	28.9958	22.9116	-1.92506
FBgn0032029	CG17292	CG17292	1211	1189.44	1211	1186.08	-1.91795
FBgn0038914	fit	CG17820	701.39	682.909	168.062	153.848	-1.91656
FBgn0036831	CG6839	CG6839	432.63	416.516	125.508	112.732	-1.87292
FBgn0259229	CG42329	CG42329	536.723	519.704	98.1038	86.431	-1.87207
FBgn0035471	Sc2	CG10849	1362.8	1340.51	1362.8	1337.21	-1.86163
FBgn0020637	Lcp65Ag2	CG10534	29.397	23.814	29.397	23.2514	-1.86119
FBgn0034553	CG9993	CG9993	346.851	331.52	346.851	329.123	-1.85548
FBgn0259975	Sfp87B	CG42485	1447.05	1424.65	863.904	841.673	-1.82401
FBgn0039755	CG15531	CG15531	1250.98	1229.18	801.07	779.263	-1.82155
FBgn0038033	CG10097	CG10097	1472.35	1449.69	1472.35	1446.36	-1.82042
FBgn0038032	CG10096	CG10096	1472.33	1449.69	1472.33	1446.36	-1.82041
FBgn0031646	CG2837	CG2837	86.6632	76.7562	86.6632	75.5242	-1.81297
FBgn0042137	CG18814	CG18814	29.4774	23.8847	29.4774	23.3236	-1.80494
FBgn0002571	LvpL	CG8695	1029.04	1008.24	898.941	876.362	-1.79588
FBgn0035619	CG10592	CG10592	1092.03	1070.92	113.24	100.953	-1.79512
FBgn0034623	CG9822	CG9822	31.5874	25.745	31.5874	25.1541	-1.79045
FBgn0041621	Or82a	CG31519	50.0177	42.2462	50.0177	41.3552	-1.78201
FBgn0003357	Jon99Ciii	CG31362	1167.63	1146.21	53.9866	44.9616	-1.78178
FBgn0030731	CG3415	CG3415	1275.96	1253.94	1275.96	1250.71	-1.78079
FBgn0028853	CG15263	CG15263	615.359	597.552	97.6716	86.028	-1.76931
FBgn0002565	Lsp2	CG6806	1265.81	1243.9	565.282	545.099	-1.75646
FBgn0028534	CG7916	CG7916	1177.97	1156.5	756.347	734.689	-1.7266
FBgn0033366	Ance-4	CG8196	851.129	831.823	851.129	829.061	-1.72559
FBgn0037323	CG2663	CG2663	539.672	522.619	94.1072	82.6212	-1.71967
FBgn0030519	CG11151	CG11151	1138.58	1117.29	1138.58	1114.05	-1.7163
FBgn0030164	CG1889	CG1889	566.318	549.022	566.318	546.1	-1.69693
FBgn0030148	CG3106	CG3106	516.671	499.848	42.3335	34.5259	-1.69329
FBgn0010609	Acsl	CG8732	1267.78	1245.82	1035.57	1011.58	-1.6834
FBgn0017482	T3dh	CG3425	616.219	598.392	390.138	371.863	-1.68164
FBgn0034053	Cyp4aa1	CG8302	877.318	857.689	603.614	583.031	-1.67146
FBgn0004878	cas	CG2102	56.4065	48.1637	29.6028	23.4338	-1.67069
FBgn0051104	CG31104	CG31104	905.183	885.398	248.778	232.622	-1.65576
FBgn0035588	CG10672	CG10672	835.536	816.315	835.536	813.522	-1.65156
FBgn0036750	CG6034	CG6034	147.182	135.375	111.907	99.6537	-1.64925
FBgn0085359	CG34330	CG34330	930.678	910.732	870.635	848.291	-1.6492
FBgn0038407	CG6126	CG6126	970.663	950.445	202.644	187.545	-1.6371
FBgn0026754	Ugt37c1	CG8652	52.5889	44.6028	47.1891	38.8039	-1.62356
FBgn0039156	CG6178	CG6178	1003.93	983.418	1003.93	980.407	-1.61617
FBgn0039697	CG7834	CG7834	1039.37	1018.51	1039.37	1015.29	-1.61048
FBgn0028920	CG8997	CG8997	1087.06	1065.99	337.659	320.068	-1.60935
FBgn0030615	Cyp4s3	CG9081	380.171	364.533	380.171	361.986	-1.6061
FBgn0037070	CG11309	CG11309	950.606	930.56	950.606	927.649	-1.60561
FBgn0029608	CG3091	CG3091	903.535	883.813	903.535	880.896	-1.6011
FBgn0031478	CG8814	CG8814	936.809	916.83	936.809	913.982	-1.59275
FBgn0036837	CG18135	CG18135	1143.57	1122.19	347.8	330.052	-1.58972
FBgn0037090	Est-Q	CG7529	703.536	684.985	372.342	354.329	-1.58911
FBgn0039030	CG6660	CG6660	750.73	731.831	341.731	324.1	-1.58841
FBgn0038038	CG5167	CG5167	977.585	957.26	977.585	954.494	-1.58535
FBgn0016053	pgc	CG32885	330.84	315.815	191.674	176.765	-1.57307
FBgn0031813	CG9527	CG9527	923.006	903.092	923.006	900.242	-1.56164
FBgn0032615	CG6012	CG6012	128.96	117.653	39.2403	31.7933	-1.55498
FBgn0032981	CG3635	CG3635	76.9257	67.4231	76.9257	66.2735	-1.55496
FBgn0029836	CG5928	CG5928	58.6572	50.242	58.6572	49.2457	-1.55171
FBgn0023197	Jon74E	CG6298	1029.01	1008.24	1029.01	1005.11	-1.55093
FBgn0036321	CG14120	CG14120	681.647	663.26	97.8125	86.1592	-1.54975
FBgn0016715	Reg-2	CG3200	580.528	563.105	535.91	515.864	-1.54813
FBgn0038654	CG14298	CG14298	155.059	143.098	155.059	141.271	-1.5479
FBgn0035734	CG14823	CG14823	638.332	620.34	293.537	276.568	-1.54479
FBgn0010019	Cyp4g1	CG3972	1110.68	1089.48	757.973	736.216	-1.54113
FBgn0035875	Cpr66Cb	CG7076	29.4225	23.8383	29.4225	23.2755	-1.53936
FBgn0043792	CG30427	CG30427	912.345	892.464	881.48	859.02	-1.5392
FBgn0026593	CG5707	CG5707	656.763	638.578	387.566	369.314	-1.53066
FBgn0051463	CG31463	CG31463	315.776	300.979	304.106	287.036	-1.52404
FBgn0029975	CG1444	CG1444	1001.88	981.449	1001.88	978.584	-1.52271
FBgn0036996	CG5932	CG5932	879.138	859.478	596.565	576.02	-1.51751
FBgn0050121	CG30121	CG30121	36.581	30.1433	31.7004	25.248	-1.51716
FBgn0021953	Fatp	CG7400	1005.16	984.617	1005.16	981.569	-1.5144
FBgn0036939	CG7365	CG7365	415.111	399.144	415.111	396.584	-1.51416
FBgn0052191	CG32191	CG32191	496.253	479.619	453.662	434.605	-1.5138
FBgn0032049	Bace	CG13095	1018.58	997.956	216.903	201.491	-1.5119
FBgn0019830	colt	CG3057	859.125	839.734	859.125	837.004	-1.50431
FBgn0051053	CG31053	CG31053	115.345	104.522	65.5175	55.5115	-1.50295
FBgn0032785	CG10026	CG10026	554.554	537.364	529.107	509.161	-1.49945
FBgn0015808	ScpX	CG17320	827.558	808.393	827.558	805.597	-1.49929
FBgn0032715	CG17597	CG17597	701.984	683.48	701.984	680.655	-1.49341
FBgn0035670	CG10472	CG10472	957.357	937.277	449.19	430.186	-1.48891
FBgn0083972	CG34136	CG34136	264.197	250.052	67.3239	57.2133	-1.48195
FBgn0015034	Cyp4e1	CG2062	688.015	669.605	650.178	629.154	-1.47604
FBgn0038236	Cyp313a1	CG3360	976.081	955.792	519.287	499.502	-1.47327
FBgn0047334	BG642312	CG33943	905.323	885.507	200.683	185.659	-1.47076
FBgn0261362	proPO-A1	CG42639	757.133	738.208	757.133	735.426	-1.45985
FBgn0032839	CG10659	CG10659	442.669	426.374	50.2821	41.5851	-1.45698
FBgn0037427	Osi17	CG15598	33.4646	27.3695	33.4646	26.7548	-1.4527
FBgn0036262	CG6910	CG6910	965.933	945.785	965.933	942.91	-1.44127
FBgn0001114	Glt	CG9280	893.337	873.646	893.337	870.818	-1.42633
FBgn0040211	hgo	CG4779	657.966	639.759	657.966	636.814	-1.41945
FBgn0038702	CG3739	CG3739	907.005	887.156	86.5282	75.3937	-1.41741
FBgn0010387	Dbi	CG8627	862.913	843.404	418.793	400.121	-1.4053
FBgn0024957	Irp-1B	CG6342	876.149	856.551	876.149	853.748	-1.40216
FBgn0039704	neo	CG7802	107.359	96.7493	107.359	95.2918	-1.40035
FBgn0034394	CG15096	CG15096	863.412	843.874	445.491	426.54	-1.39479
FBgn0030558	CG1461	CG1461	857.605	838.243	748.761	727.151	-1.39412
FBgn0031971	CG7224	CG7224	580.075	562.67	157.1	143.231	-1.3911
FBgn0051606	CG31606	CG31606	31.929	26.0313	31.929	25.4352	-1.38802
FBgn0030425	CG3775	CG3775	642.013	623.936	642.013	621.073	-1.38207
FBgn0032945	CG8665	CG8665	761.427	742.449	141.329	127.994	-1.37357
FBgn0043783	CG32444	CG32444	860.684	841.205	860.684	838.508	-1.36743
FBgn0033216	CG1946	CG1946	318.691	303.802	318.691	301.286	-1.36535
FBgn0025595	GRHR	CG11325	642.407	624.308	642.407	621.425	-1.34841
FBgn0034141	CG8311	CG8311	628.969	611.06	582.747	562.387	-1.34553
FBgn0033367	CG8193	CG8193	676.578	658.259	582.24	561.916	-1.34149
FBgn0040104	lectin-24A	CG3410	120.473	109.437	64.4302	54.5133	-1.33629
FBgn0036495	CG33259	CG33259	118.905	107.961	118.905	106.41	-1.33426
FBgn0037288	CG14661	CG14661	745.71	726.887	274.105	257.471	-1.33423
FBgn0033728	Cpr49Ae	CG8505	605.43	587.761	426.682	407.935	-1.32246
FBgn0037684	CG8129	CG8129	634.217	616.266	161.49	147.464	-1.32207
FBgn0031558	CG16704	CG16704	382.803	367.117	135.308	122.177	-1.31962
FBgn0013686	mt:lrRNA	CR34094	814.698	795.614	31.0446	24.6825	-1.31711
FBgn0033826	CG4734	CG4734	688.37	669.936	259.836	243.47	-1.31634
FBgn0028955	CG8788	CG8788	679.281	660.916	679.281	658.041	-1.31235
FBgn0039307	CR13656	CR13656	293.272	278.738	208.317	193.086	-1.31093
FBgn0035344	Cyp4d20	CG16761	606.582	588.894	606.582	585.884	-1.30934
FBgn0037678	CG16749	CG16749	525.26	508.308	525.26	505.379	-1.30189
FBgn0038516	CG5840	CG5840	551.266	534.093	255.224	238.957	-1.29745
FBgn0036024	CG18180	CG18180	667.68	649.428	42.8013	34.9289	-1.28752
FBgn0037548	CG7900	CG7900	464.986	448.533	280.266	263.443	-1.28713
FBgn0039255	CG13646	CG13646	49.7994	42.0457	49.7994	41.1588	-1.28101
FBgn0039052	CG6733	CG6733	547.728	530.59	361.212	343.323	-1.27531
FBgn0037913	CG6783	CG6783	775.999	756.969	509.155	489.557	-1.27147
FBgn0031695	Cyp4ac3	CG14031	310.288	295.58	95.5115	83.9688	-1.27033
FBgn0040718	CG15353	CG15353	190.906	178.155	190.906	176.017	-1.25558
FBgn0039483	CG14259	CG14259	513.513	496.722	264.678	248.149	-1.25217
FBgn0053966	CG33966	CG33966	190.923	178.166	190.923	176.024	-1.24208
FBgn0036289	CG10657	CG10657	446.765	430.441	73.0847	62.6108	-1.23552
FBgn0039801	Npc2h	CG11315	605.307	587.657	605.307	584.647	-1.22859
FBgn0063667	CG32335	CG32335	87.6742	77.7279	87.6742	76.4741	-1.21991
FBgn0032253	CG5322	CG5322	519.971	503.117	519.971	500.155	-1.21937
FBgn0037763	CG16904	CG16904	723.294	704.646	723.294	701.873	-1.21863
FBgn0037912	sea	CG6782	710.15	691.575	655.636	634.527	-1.2169
FBgn0086691	UK114	CG15261	564.736	547.458	441.31	422.411	-1.2143
FBgn0051664	CG31664	CG31664	260.328	246.26	229.014	213.253	-1.21042
FBgn0030859	CG12990	CG12990	637.843	619.871	518.954	499.2	-1.2102
FBgn0031220	CG4822	CG4822	609.634	591.906	431.069	412.272	-1.2053
FBgn0036738	CG7542	CG7542	586.332	568.872	268.475	251.902	-1.20485
FBgn0034552	CG17999	CG17999	125.187	113.991	125.187	112.417	-1.20303
FBgn0015568	alpha-Est1	CG1031	508.514	491.802	508.514	488.946	-1.19739
FBgn0039817	CG15553	CG15553	338.437	323.229	114.112	101.79	-1.19402
FBgn0033879	CG6543	CG6543	592.665	575.13	592.665	572.158	-1.19294
FBgn0033170	sPLA2	CG11124	460.95	444.525	460.95	441.784	-1.18444
FBgn0037146	CG7470	CG7470	691.732	673.275	691.732	670.448	-1.1842
FBgn0030559	CG13404	CG13404	380.382	364.732	377.422	359.281	-1.17985
FBgn0026755	Ugt37b1	CG9481	281.555	267.188	175.725	161.322	-1.17843
FBgn0037788	CG3940	CG3940	546.725	529.604	314.927	297.649	-1.1757
FBgn0039341	CG5112	CG5112	590.843	573.346	590.843	570.41	-1.17431
FBgn0019952	Orct	CG6331	434.309	418.112	179.91	165.328	-1.17069
FBgn0039098	CG13822	CG13822	170.428	158.096	133.378	120.308	-1.16333
FBgn0001187	Hex-C	CG8094	602.043	584.433	232.79	216.99	-1.16007
FBgn0040843	CG15213	CG15213	27.4125	22.0719	27.4125	21.5392	-1.1581
FBgn0051522	CG31522	CG31522	610.438	592.69	610.438	589.7	-1.15769
FBgn0053178	CG33178	CG33178	332.853	317.776	332.853	315.356	-1.15709
FBgn0032603	CG17928	CG17928	544.516	527.43	544.516	524.402	-1.15656
FBgn0033597	Cpr47Ea	CG9079	29.9035	24.2659	29.9035	23.6944	-1.14302
FBgn0035926	CG5804	CG5804	422.317	406.257	140.959	127.632	-1.13857
FBgn0259715	CG42369	CG42369	591.482	573.966	591.482	571.011	-1.13843
FBgn0027611	CG6206	CG6206	641.935	623.879	641.935	621.036	-1.13714
FBgn0029990	CG2233	CG2233	673.9	655.604	502.352	482.844	-1.1368
FBgn0035950	CG5288	CG5288	603.933	586.303	603.933	583.312	-1.1363
FBgn0029831	CG5966	CG5966	499.562	482.912	100.494	88.6818	-1.13404
FBgn0031182	Cyp6t1	CG1644	316.102	301.285	316.102	298.806	-1.1329
FBgn0034500	CG11200	CG11200	414.143	398.189	284.734	267.831	-1.13017
FBgn0037714	CG9396	CG9396	486.218	469.645	486.218	466.913	-1.12802
FBgn0052379	CG32379	CG32379	86.2124	76.3249	86.2124	75.0949	-1.1261
FBgn0010516	wal	CG8996	575.75	558.382	575.75	555.462	-1.12484
FBgn0030608	Lsd-2	CG9057	633.407	615.477	553.054	532.905	-1.12278
FBgn0038326	CG5044	CG5044	543.082	526.012	543.082	523.002	-1.12248
FBgn0029970	Nek2	CG17256	64.9273	56.0643	44.8115	36.7021	-1.11985
FBgn0035679	CG10467	CG10467	513.143	496.369	513.143	493.452	-1.11736
FBgn0036208	CG10361	CG10361	219.875	206.576	219.875	204.334	-1.11672
FBgn0028533	CG7953	CG7953	556.38	539.172	142.401	129.023	-1.11658
FBgn0039690	CG1969	CG1969	356.214	340.756	257.673	241.364	-1.11191
FBgn0029798	CG4078	CG4078	257.555	243.554	257.555	241.26	-1.11065
FBgn0250836	CG8628	CG8628	253.896	239.945	253.896	237.671	-1.10995
FBgn0028945	CG7631	CG7631	85.292	75.4303	65.8703	55.8409	-1.10957
FBgn0042119	Cpr65Au	CG18778	528.604	511.635	528.604	508.69	-1.10551
FBgn0030837	CG8661	CG8661	217.332	204.104	98.3422	86.6448	-1.10514
FBgn0028949	CG15254	CG15254	112.94	102.19	61.8091	52.1152	-1.10329
FBgn0039519	Cyp6a18	CG13977	432.735	416.607	39.8669	32.3472	-1.10149
FBgn0030737	CG9914	CG9914	587.071	569.592	351.817	333.989	-1.09796
FBgn0000658	fj	CG10917	55.2362	47.0705	55.2362	46.1117	-1.09244
FBgn0031914	CG5973	CG5973	566.602	549.289	566.602	546.349	-1.08874
FBgn0039396	CcapR	CG33344	53.0537	45.0402	53.0537	44.0974	-1.08668
FBgn0034808	CG9896	CG9896	512.505	495.746	512.505	492.845	-1.08622
FBgn0024366	CG11409	CG11409	130.434	119.077	130.434	117.477	-1.08618
FBgn0035252	CG7970	CG7970	463.799	447.36	463.799	444.606	-1.08504
FBgn0260861	Trs23	CG9298	143.573	131.856	143.573	130.159	-1.08405
FBgn0032076	CG9510	CG9510	530.193	513.208	530.193	510.214	-1.07896
FBgn0032077	CG9515	CG9515	530.193	513.208	530.193	510.214	-1.07896
FBgn0085491	CG34462	CG34462	62.8441	54.1348	58.9605	49.5198	-1.07851
FBgn0025814	Mgstl	CG1742	493.967	477.378	493.967	474.604	-1.07553
FBgn0033723	CG13155	CG13155	139.986	128.347	139.986	126.694	-1.07377
FBgn0033446	CG1648	CG1648	596.952	579.379	345.07	327.362	-1.07372
FBgn0040601	CG13643	CG13643	45.4739	38.1257	45.4739	37.2906	-1.07225
FBgn0032162	CG4592	CG4592	359.597	344.103	266.298	249.755	-1.07017
FBgn0032770	CG13086	CG13086	239.867	226.236	152.257	138.603	-1.06756
FBgn0037765	CG9458	CG9458	482.876	466.318	131.604	118.595	-1.06588
FBgn0050289	CG30289	CG30289	25.9443	20.7844	25.9443	20.2699	-1.06387
FBgn0037186	CG11241	CG11241	316.978	302.151	154.33	140.605	-1.06252
FBgn0035586	CG10671	CG10671	442.532	426.251	442.532	423.607	-1.06181
FBgn0083936	Acp54A1	CG34098	509.574	492.847	47.2724	38.8725	-1.06047
FBgn0085789	CR41506	CR41506	32.1953	26.2676	32.1953	25.6732	-1.05709
FBgn0031968	CG7231	CG7231	333.158	318.059	333.158	315.623	-1.05418
FBgn0037782	Npc2d	CG12813	232.249	218.761	98.0103	86.3481	-1.05263
FBgn0001248	Idh	CG7176	566.658	549.326	455.867	436.756	-1.05095
FBgn0013307	Odc1	CG8721	389.119	373.37	181.777	167.167	-1.05078
FBgn0038878	CG3301	CG3301	439.989	423.75	392.045	373.703	-1.04918
FBgn0011556	zetaTry	CG12387	217.405	204.17	217.405	201.982	-1.04902
FBgn0038750	CG4465	CG4465	46.1359	38.7129	46.1359	37.8707	-1.04584
FBgn0029821	CG4020	CG4020	348.361	332.995	348.361	330.573	-1.04503
FBgn0031970	CG7227	CG7227	62.1182	53.463	59.257	49.7928	-1.03665
FBgn0035199	CG9134	CG9134	126.651	115.42	126.651	113.818	-1.03327
FBgn0043470	lambdaTry	CG12350	378.4	362.786	378.4	360.236	-1.03094
FBgn0037387	CG1213	CG1213	521.002	504.115	521.002	501.153	-1.02969
FBgn0031800	CG9497	CG9497	344.281	328.994	132.99	119.927	-1.02936
FBgn0053965	CG33965	CG33965	118.239	107.315	79.6982	68.9392	-1.02487
FBgn0036745	CG7484	CG7484	238.412	224.818	71.1518	60.7879	-1.02376
FBgn0052382	sphinx2	CG32382	260.141	246.09	240.47	224.503	-1.02193
FBgn0031689	Cyp28d1	CG10833	520.966	504.096	117.809	105.343	-1.02131
FBgn0053306	CG33306	CG33306	308.228	293.56	176.728	162.251	-1.02077
FBgn0040107	lectin-21Ca	CG2826	166.058	153.827	128.157	115.259	-1.01921
FBgn0032896	CG14400	CG14400	196.446	183.619	121.365	108.768	-1.01788
FBgn0037204	CG11131	CG11131	82.9006	73.1598	29.7415	23.5469	-1.01781
FBgn0034885	CG4019	CG4019	494.767	478.163	494.767	475.376	-1.01756
FBgn0085453	CG34424	CG34424	279.721	265.39	279.721	262.914	-1.01304
FBgn0003382	sha	CG13209	25.95	20.7891	25.95	20.2744	-1.01243
FBgn0026315	Ugt35a	CG6644	333.217	318.107	333.217	315.663	-1.01004
FBgn0032237	CG5362	CG5362	518.799	501.96	518.799	499.077	-1.00982
FBgn0040336	CG9904	CG9904	227.845	214.38	227.845	212.109	-1.00825
FBgn0027842	CPTI	CG12891	521.566	504.662	262.031	245.592	-1.00744
FBgn0053120	CG33120	CG33120	317.627	302.78	317.627	300.277	-1.00404
FBgn0033733	CG8834	CG8834	446.783	430.446	135.447	122.309	-1.00342
FBgn0003733	tor	CG1389	177.92	165.389	177.92	163.386	-1.00334
FBgn0029828	CG6067	CG6067	441.009	424.742	415.825	397.274	-1.00311
FBgn0037697	CG9363	CG9363	294.629	280.066	228.17	212.421	-1.0011
FBgn0043471	kappaTry	CG12388	324.777	309.795	324.777	307.317	-0.998088
FBgn0031538	CG3246	CG3246	416.74	400.747	416.74	398.141	-0.996865
FBgn0051202	CG31202	CG31202	104.358	93.8358	104.358	92.3708	-0.99337
FBgn0032524	CG9267	CG9267	218.783	205.505	218.783	203.289	-0.989888
FBgn0038525	CG14329	CG14329	40.3577	33.5248	40.3577	32.7802	-0.987779
FBgn0035087	CG2765	CG2765	511.613	494.87	511.613	491.984	-0.985997
FBgn0053325	CG33325	CG33325	60.635	52.0932	45.7901	37.5716	-0.982831
FBgn0015623	Cpr	CG11567	508.095	491.399	508.095	488.556	-0.980979
FBgn0038946	CG7077	CG7077	283.591	269.159	277.576	260.865	-0.979697
FBgn0025709	CG8083	CG8083	269.762	255.583	76.3624	65.7333	-0.979273
FBgn0032436	CG5418	CG5418	36.5417	30.1084	36.5417	29.4208	-0.978907
FBgn0011768	Fdh	CG6598	428.925	412.852	428.925	410.154	-0.978855
FBgn0033720	CG13160	CG13160	36.8789	30.4029	31.5957	25.1579	-0.978707
FBgn0029863	CG3823	CG3823	163.76	151.584	163.76	149.684	-0.977323
FBgn0036665	CG13024	CG13024	81.1415	71.4755	81.1415	70.2914	-0.975064
FBgn0000406	Cyt-b5-r	CG13279	499.97	483.305	499.97	480.491	-0.974989
FBgn0039073	CG4408	CG4408	199.54	186.656	135.682	122.523	-0.973356
FBgn0031929	CG18585	CG18585	308.368	293.689	253.714	237.504	-0.971152
FBgn0034475	Obp56h	CG13874	55.6158	47.4347	55.6158	46.4613	-0.971141
FBgn0031987	CG12375	CG12375	311.888	297.141	311.888	294.663	-0.963828
FBgn0039784	CG9698	CG9698	50.0692	42.2917	50.0692	41.3968	-0.96266
FBgn0053290	CG33290	CG33290	336.823	321.681	161.674	147.64	-0.962622
FBgn0038257	smp-30	CG7390	440.876	424.623	106.179	94.1541	-0.962132
FBgn0052726	CG32726	CG32726	101.443	91.0065	101.443	89.5702	-0.9613
FBgn0037440	CG1041	CG1041	337.985	322.805	337.985	320.374	-0.960482
FBgn0038701	CG18493	CG18493	373.778	358.213	88.0457	76.8191	-0.948867
FBgn0031685	CG14035	CG14035	50.5632	42.7436	44.6744	36.5801	-0.947994
FBgn0052187	CG32187	CG32187	52.1672	44.2166	52.1672	43.2914	-0.947828
FBgn0038105	yellow-f2	CG8063	351.983	336.583	275.674	258.993	-0.947268
FBgn0034276	CG6385	CG6385	174.493	162.085	105.673	93.6639	-0.945987
FBgn0034563	CG15649	CG15649	106.654	96.0707	69.6892	59.4185	-0.944564
FBgn0030895	CG7135	CG7135	156.435	144.432	156.435	142.591	-0.94396
FBgn0013682	mt:ND4	CG34085	429.08	412.993	135.808	122.635	-0.940409
FBgn0031069	CG12703	CG12703	450.802	434.436	450.802	431.772	-0.940171
FBgn0051265	CG31265	CG31265	120.335	109.312	120.335	107.769	-0.936907
FBgn0014031	Spat	CG3926	397.152	381.302	397.152	378.718	-0.936679
FBgn0040321	GNBP3	CG5008	351.996	336.584	351.996	334.148	-0.934375
FBgn0035876	pex2	CG7081	174.718	162.3	174.718	160.361	-0.93338
FBgn0053080	CG33080	CG33080	396.978	381.141	396.978	378.567	-0.930123
FBgn0035636	Cralbp	CG10546	113.828	103.034	74.9718	64.3964	-0.929835
FBgn0039040	CG13833	CG13833	308.81	294.122	275.18	258.515	-0.929333
FBgn0050339	CG30339	CG30339	222.254	208.891	222.254	206.616	-0.927695
FBgn0050047	CG30047	CG30047	172.263	159.885	172.263	157.951	-0.927331
FBgn0085314	CR34285	CR34285	141.924	130.247	141.924	128.568	-0.925893
FBgn0051436	CG31436	CG31436	233.675	220.165	209.622	194.358	-0.923868
FBgn0038700	CG3734	CG3734	314.262	299.495	314.262	297.02	-0.923738
FBgn0037807	CG6293	CG6293	334.065	318.944	316.703	299.389	-0.922395
FBgn0035090	CG2736	CG2736	417.699	401.679	417.699	399.051	-0.921666
FBgn0038067	CG11598	CG11598	249.424	235.571	39.407	31.9405	-0.915516
FBgn0051674	CG31674	CG31674	215.777	202.598	215.777	200.423	-0.914752
FBgn0051148	CG31148	CG31148	216.106	202.906	216.106	200.717	-0.914601
FBgn0037020	CG4289	CG4289	297.825	283.243	297.825	280.822	-0.911442
FBgn0010548	Aldh-III	CG11140	433.112	416.957	433.112	414.29	-0.911248
FBgn0021979	l(2)k09913	CG3082	398.244	382.382	398.244	379.787	-0.911106
FBgn0032084	CG13101	CG13101	248.256	234.444	205.046	189.882	-0.909003
FBgn0050503	CG30503	CG30503	311.79	297.053	311.79	294.583	-0.906242
FBgn0035076	Ance-5	CG10142	324.367	309.405	63.7074	53.8676	-0.905894
FBgn0038414	CG6901	CG6901	65.3603	56.4624	65.3603	55.3736	-0.905476
FBgn0050197	CG30197	CG30197	388.505	372.768	260.461	244.066	-0.90541
FBgn0040513	kappaB-Ras	CG1669	310.373	295.655	310.373	293.183	-0.903637
FBgn0069972	CG40486	CG40486	167.298	155.016	117.334	104.892	-0.902725
FBgn0030005	CG2120	CG2120	57.0628	48.773	57.0628	47.7718	-0.902004
FBgn0024293	Spn43Ab	CG1865	416.868	400.862	416.868	398.245	-0.900711
FBgn0028939	nimC2	CG18146	72.7805	63.4838	72.7805	62.3139	-0.90042
FBgn0032791	CG18094	CG18094	100.766	90.3583	100.766	88.9385	-0.89806
FBgn0050359	CG30359	CG30359	365.982	350.44	365.982	348.031	-0.890277
FBgn0038918	CG6690	CG6690	290.719	276.213	111.055	98.8346	-0.889617
FBgn0031428	CG9886	CG9886	257.848	243.839	257.848	241.524	-0.88939
FBgn0039748	CG15529	CG15529	63.7273	54.9506	63.7273	53.8817	-0.889257
FBgn0036529	pgant8	CG7297	90.6469	80.5838	90.6469	79.313	-0.887171
FBgn0035044	CG3663	CG3663	183.063	170.444	183.063	168.419	-0.885488
FBgn0033296	CG11669	CG11669	432.503	416.403	114.765	102.426	-0.883855
FBgn0051075	CG31075	CG31075	349.828	334.44	170.057	155.807	-0.882953
FBgn0029765	CG16756	CG16756	260.045	246.003	108.176	96.0713	-0.881193
FBgn0052407	CG32407	CG32407	219.353	206.061	219.353	203.824	-0.879597
FBgn0038404	CG8925	CG8925	183.972	171.345	183.972	169.274	-0.879337
FBgn0035091	CG3829	CG3829	343.591	328.327	343.591	325.922	-0.878432
FBgn0033246	ACC	CG11198	434.068	417.885	434.068	415.195	-0.878232
FBgn0039778	Jon99Fi	CG18030	259.474	245.44	38.7839	31.3866	-0.877917
FBgn0038983	CG5326	CG5326	351.999	336.584	155.224	141.428	-0.875637
FBgn0022359	Sodh-2	CG4649	246.684	232.896	246.684	230.57	-0.873548
FBgn0031998	CG8451	CG8451	342.32	327.068	342.32	324.671	-0.873479
FBgn0051446	CG31446	CG31446	119.829	108.839	108.453	96.3158	-0.873298
FBgn0030828	CG5162	CG5162	409.546	393.644	409.546	391.042	-0.873234
FBgn0040363	CG11384	CG11384	39.4331	32.6854	28.7838	22.7278	-0.87273
FBgn0031273	CG2839	CG2839	75.9514	66.4931	63.7867	53.9314	-0.872303
FBgn0034440	CG10073	CG10073	30.1858	24.5089	30.1858	23.9374	-0.870698
FBgn0027580	CG1516	CG1516	405.437	389.561	167.03	152.842	-0.870314
FBgn0015569	alpha-Est10	CG1131	330.841	315.815	330.841	313.363	-0.868044
FBgn0083951	CG34115	CG34115	38.087	31.4772	30.6905	24.3671	-0.867613
FBgn0031860	CG11236	CG11236	265.315	251.161	160.247	146.263	-0.867118
FBgn0000504	dsx	CG11094	332.322	317.255	218.871	203.366	-0.865876
FBgn0034052	CG8299	CG8299	102.772	92.2982	102.772	90.8576	-0.86507
FBgn0052040	CG32040	CG32040	205.463	192.44	205.463	190.288	-0.864838
FBgn0032787	CG10195	CG10195	164.619	152.399	164.619	150.509	-0.861909
FBgn0029994	CG2254	CG2254	390.153	374.392	390.153	371.863	-0.857812
FBgn0030968	CG7322	CG7322	278.994	264.691	278.994	262.251	-0.857735
FBgn0030612	CG5599	CG5599	212.686	199.534	212.686	197.377	-0.856462
FBgn0054026	CG34026	CG34026	223.854	210.447	147.355	133.807	-0.855943
FBgn0040606	CG6503	CG6503	390.629	374.855	130.63	117.66	-0.855918
FBgn0003089	pip	CG9614	41.7008	34.7142	33.8282	27.0552	-0.854694
FBgn0004649	yl	CG1372	37.0474	30.5566	26.5121	20.7732	-0.85371
FBgn0038135	CG8773	CG8773	321.387	306.467	213.825	198.493	-0.850706
FBgn0024184	unc-4	CG6269	67.7533	58.7215	67.7533	57.5945	-0.849837
FBgn0033165	CG11113	CG11113	77.8074	68.269	77.8074	67.1163	-0.849336
FBgn0000592	Est-6	CG6917	393.337	377.55	235.031	219.181	-0.848922
FBgn0030984	tgy	CG7440	80.6159	70.9683	80.6159	69.7981	-0.846394
FBgn0050000	CG30000	CG30000	232.324	218.828	232.324	216.537	-0.845004
FBgn0028532	CG7968	CG7968	185.774	173.116	113.089	100.808	-0.844434
FBgn0032495	CG16820	CG16820	297.435	282.863	297.435	280.45	-0.83961
FBgn0025454	Cyp6g1	CG8453	394.456	378.657	218.653	203.171	-0.837723
FBgn0042110	CG18765	CG18765	38.8262	32.1394	38.8262	31.4197	-0.835945
FBgn0040628	CG18672	CG18672	77.3802	67.8538	77.3802	66.7009	-0.835486
FBgn0250862	CG42237	CG42237	184.786	172.147	184.786	170.039	-0.8352
FBgn0051233	CG31233	CG31233	348.27	332.927	348.27	330.503	-0.831765
FBgn0034200	CG11395	CG11395	353.773	338.338	230.374	214.6	-0.830613
FBgn0250847	CG14034	CG14034	310.88	296.153	98.0719	86.4039	-0.82921
FBgn0036622	CG4753	CG4753	238.637	225.028	238.637	222.696	-0.828901
FBgn0039114	Lsd-1	CG10374	363.813	348.284	363.813	345.883	-0.828746
FBgn0261285	Ppcs	CG5629	274.82	260.588	274.82	258.171	-0.827807
FBgn0038984	CG5315	CG5315	382.043	366.381	382.043	363.835	-0.827243
FBgn0038147	CCHa2	CG14375	314.898	300.114	184.708	169.97	-0.826671
FBgn0013763	Chit	CG5210	375.26	359.671	375.26	357.183	-0.823722
FBgn0034253	CG10936	CG10936	123.489	112.354	123.489	110.794	-0.822106
FBgn0027601	CG9009	CG9009	341.927	326.686	128.15	115.258	-0.821662
FBgn0023516	CG14815	CG14815	286.401	271.951	286.401	269.481	-0.820208
FBgn0034058	CG8315	CG8315	188.198	175.503	188.198	173.391	-0.818361
FBgn0038500	CG14333	CG14333	70.9592	61.7606	70.9592	60.6206	-0.817443
FBgn0035978	UGP	CG4347	374.315	358.738	374.315	356.281	-0.816858
FBgn0039611	CG14528	CG14528	223.605	210.206	145.583	132.088	-0.813658
FBgn0035661	CG10477	CG10477	312.604	297.846	282.441	265.571	-0.813106
FBgn0053514	CG33514	CG33514	214.152	200.979	110.596	98.3872	-0.812686
FBgn0001296	kar	CG12286	261.41	247.325	139.751	126.48	-0.812575
FBgn0038115	CG7966	CG7966	274.125	259.902	134.141	121.058	-0.809568
FBgn0039151	CG13607	CG13607	324.394	309.422	32.0137	25.5109	-0.808893
FBgn0035434	dro5	CG10812	274.985	260.744	53.9241	44.9045	-0.808157
FBgn0037934	CG6830	CG6830	331.253	316.208	64.1581	54.2575	-0.806726
FBgn0035718	CG14820	CG14820	124.788	113.601	39.1008	31.6667	-0.804406
FBgn0029950	CG9657	CG9657	143.548	131.836	143.548	130.141	-0.804402
FBgn0036362	CG10725	CG10725	77.9501	68.4026	67.6399	57.5018	-0.80191
FBgn0016013	Faa	CG14993	251.844	237.951	251.844	235.662	-0.800311
FBgn0001134	Grd	CG7446	64.8427	55.9874	64.8427	54.893	-0.797507
FBgn0034769	Obp58c	CG13524	32.2825	26.3456	32.2825	25.7483	-0.79643
FBgn0038113	CG11668	CG11668	43.5129	36.3454	43.5129	35.5581	-0.796319
FBgn0029969	CG10932	CG10932	279.105	264.793	279.105	262.347	-0.795577
FBgn0030013	GIIIspla2	CG1583	161.971	149.828	161.971	147.928	-0.791671
FBgn0039827	CG1544	CG1544	216.866	203.652	43.9826	35.9544	-0.790517
FBgn0031732	CG11149	CG11149	176.877	164.364	176.877	162.39	-0.789779
FBgn0035484	CG11594	CG11594	318.008	303.14	318.008	300.64	-0.788986
FBgn0040099	lectin-28C	CG7106	238.881	225.265	64.05	54.1624	-0.788935
FBgn0032122	CG31883	CG31883	306.975	292.335	63.8834	54.0185	-0.788844
FBgn0011746	ana	CG8084	184.245	171.612	184.245	169.537	-0.788627
FBgn0023479	Tequila	CG4821	340.435	325.205	179.77	165.198	-0.786507
FBgn0032783	CG10237	CG10237	334.256	319.124	172.918	158.588	-0.786469
FBgn0017561	Ork1	CG1615	241.7	228.042	54.9343	45.8477	-0.784438
FBgn0050005	CG30005	CG30005	155.685	143.703	155.685	141.857	-0.783233
FBgn0052447	CG32447	CG32447	55.9722	47.7648	38.0112	30.7044	-0.78202
FBgn0041711	yellow-e	CG9792	201.76	188.823	118.282	105.805	-0.78181
FBgn0036485	FucTA	CG6869	181.856	169.265	97.5002	85.8615	-0.779797
FBgn0031282	pex12	CG3639	83.0945	73.3443	83.0945	72.1422	-0.778048
FBgn0038865	CG10824	CG10824	254.643	240.668	135.715	122.549	-0.777017
FBgn0051016	CG31016	CG31016	81.7089	72.018	81.7089	70.8343	-0.775311
FBgn0000477	DNaseII	CG7780	262.146	248.053	262.146	245.692	-0.774942
FBgn0039703	CG7829	CG7829	100.998	90.5831	35.2142	28.2649	-0.772391
FBgn0038029	CG17639	CG17639	47.5826	40.0175	38.0996	30.7784	-0.772276
FBgn0023495	Lip3	CG8823	36.2127	29.8173	33.2343	26.5616	-0.771909
FBgn0032299	CG17127	CG17127	30.4253	24.7089	30.4253	24.1304	-0.771235
FBgn0033294	CG8693	CG8693	280.868	266.519	64.2107	54.3036	-0.770113
FBgn0030763	CG9782	CG9782	56.0162	47.8065	56.0162	46.8258	-0.769127
FBgn0053681	CG33681	CG33681	44.9456	37.6477	25.6626	20.0407	-0.768899
FBgn0087002	Rfabg	CG11064	348.333	332.979	96.7191	85.1142	-0.767199
FBgn0035695	CG10226	CG10226	252.484	238.577	80.3112	69.5054	-0.762891
FBgn0036824	CG3902	CG3902	319.281	304.382	319.281	301.858	-0.762498
FBgn0038017	CG4115	CG4115	72.3246	63.0561	72.3246	61.8913	-0.761638
FBgn0031957	TwdlE	CG14534	45.6686	38.2932	45.6686	37.4656	-0.76129
FBgn0003429	slo	CG10693	304.444	289.834	304.444	287.357	-0.760884
FBgn0035266	CG7995	CG7995	293.843	279.3	223.35	207.675	-0.759785
FBgn0025683	CG3164	CG3164	333.12	318.031	333.12	315.604	-0.75832
FBgn0030395	CG15730	CG15730	41.6319	34.6512	37.3969	30.177	-0.757853
FBgn0053533	lectin-37Db	CG33533	208.855	195.772	48.9144	40.3511	-0.757769
FBgn0032412	CG16996	CG16996	209.338	196.248	109.887	97.6942	-0.757014
FBgn0037872	nocturnin	CG31299	278.307	264.03	216.424	201.024	-0.755598
FBgn0031146	CG15449	CG15449	99.2882	88.9206	99.2882	87.5412	-0.752864
FBgn0036815	HipHop	CG6874	63.6581	54.8864	63.6581	53.8222	-0.751839
FBgn0038172	Adgf-D	CG9621	237.785	224.207	237.785	221.883	-0.75039
FBgn0036759	CG5577	CG5577	236.739	223.176	236.739	220.85	-0.748372
FBgn0037935	CG6834	CG6834	237.9	224.314	237.9	221.985	-0.748207
FBgn0040252	Ugt86Dh	CG4772	176.118	163.635	82.3933	71.4737	-0.747079
FBgn0015575	alpha-Est7	CG1112	305.124	290.494	305.124	288.003	-0.746848
FBgn0031417	CG3597	CG3597	243.007	229.282	243.007	226.987	-0.744036
FBgn0036777	CG7341	CG7341	86.6035	76.703	39.9938	32.4608	-0.741296
FBgn0039696	CG7837	CG7837	121.437	110.367	121.437	108.834	-0.74089
FBgn0039774	CDase	CG1471	217.602	204.353	217.602	202.155	-0.740421
FBgn0038894	CG15497	CG15497	27.9176	22.5208	27.9176	21.9795	-0.739368
FBgn0037140	CG7442	CG7442	145.965	134.183	145.965	132.462	-0.738023
FBgn0030163	CG1791	CG1791	117.356	106.457	117.356	104.908	-0.737673
FBgn0003986	vnd	CG6172	154.223	142.309	154.223	140.506	-0.736866
FBgn0039283	danr	CG13651	39.9626	33.1673	39.9626	32.4315	-0.736602
FBgn0003076	Pgm	CG5165	304.807	290.187	304.807	287.704	-0.736441
FBgn0034511	CG13422	CG13422	204.636	191.633	177.957	163.414	-0.73642
FBgn0050049	CG30049	CG30049	80.2913	70.6621	63.1151	53.3174	-0.736237
FBgn0035279	Cpr62Ba	CG13934	26.8756	21.5994	26.8756	21.0701	-0.735432
FBgn0034406	Jheh3	CG15106	246.645	232.865	246.645	230.544	-0.735288
FBgn0046876	Obp83ef	CG31557	38.5021	31.8355	38.5021	31.1249	-0.734007
FBgn0036821	CG3961	CG3961	292.111	277.586	292.111	275.158	-0.733155
FBgn0033167	CG1701	CG1701	136.825	125.278	68.6474	58.454	-0.732397
FBgn0053296	CG33296	CG33296	125.111	113.919	51.4084	42.608	-0.732205
FBgn0036834	CG6836	CG6836	136.035	124.507	136.035	122.849	-0.730949
FBgn0030724	Nipsnap	CG9212	264.138	250.001	264.138	247.625	-0.730905
FBgn0034117	CG7997	CG7997	258.322	244.304	258.322	241.984	-0.729591
FBgn0034865	Or59b	CG3569	63.9848	55.1753	63.9848	54.1037	-0.729578
FBgn0260658	CG42541	CG42541	170.102	157.781	170.102	155.843	-0.729524
FBgn0030562	CG9400	CG9400	79.803	70.192	79.803	69.0291	-0.728847
FBgn0011555	thetaTry	CG12385	221.148	207.813	90.6215	79.2921	-0.728828
FBgn0052220	Csas	CG32220	94.2208	84.0239	94.2208	82.7301	-0.727202
FBgn0042201	Nplp3	CG13061	243.163	229.43	243.163	227.13	-0.727041
FBgn0038845	CG10827	CG10827	157.435	145.41	157.435	143.55	-0.726879
FBgn0053138	CG33138	CG33138	278.315	264.03	278.315	261.587	-0.725035
FBgn0000047	Act88F	CG5178	249.729	235.868	37.3257	30.1094	-0.724967
FBgn0038415	CG17929	CG17929	44.7486	37.4739	44.7486	36.6457	-0.72436
FBgn0035398	Cht7	CG1869	45.4011	38.0583	45.4011	37.2266	-0.723612
FBgn0000078	Amy-d	CG17876	288.555	274.078	175.103	160.717	-0.72333
FBgn0035781	CG8560	CG8560	252.633	238.715	59.5799	50.0773	-0.723282
FBgn0034866	Or59c	CG17226	76.1946	66.7215	76.1946	65.5768	-0.721867
FBgn0030528	CG11095	CG11095	74.2875	64.9137	74.2875	63.7386	-0.72042
FBgn0020385	pug	CG4067	290.658	276.161	177	162.504	-0.718945
FBgn0051548	CG31548	CG31548	204.647	191.637	204.647	189.493	-0.718338
FBgn0261534	l(2)34Fc	CG7532	199.698	186.806	199.698	184.695	-0.718085
FBgn0052391	CG32391	CG32391	92.2484	82.1309	92.2484	80.8506	-0.717975
FBgn0054041	CG34041	CG34041	157.47	145.44	157.47	143.577	-0.714988
FBgn0030703	MSBP	CG9066	290.622	276.135	290.622	273.686	-0.714817
FBgn0039060	CG13836	CG13836	45.9695	38.5649	45.9695	37.7267	-0.71357
FBgn0037713	CG16790	CG16790	90.3047	80.2518	90.3047	78.9934	-0.713286
FBgn0067311	CheB38b	CG33321	57.2875	48.982	57.2875	47.9824	-0.712583
FBgn0001285	Jon44E	CG8579	101.487	91.0462	41.7409	33.9952	-0.711377
FBgn0039031	CG17244	CG17244	205.507	192.478	205.507	190.321	-0.711022
FBgn0051778	CG31778	CG31778	166.748	154.483	166.748	152.576	-0.710736
FBgn0030798	CG13003	CG13003	173.32	160.93	144.221	130.77	-0.710671
FBgn0052201	CG32201	CG32201	142.383	130.696	142.383	129.013	-0.709631
FBgn0027790	GV1	CG12023	160.159	148.048	134.651	121.54	-0.708245
FBgn0040923	CG11368	CG11368	166.663	154.41	166.663	152.501	-0.707763
FBgn0039378	alpha4GT2	CG5878	63.7068	54.9326	63.7068	53.8676	-0.706824
FBgn0034229	CG4847	CG4847	276.52	262.261	98.5541	86.8419	-0.706785
FBgn0061356	CG18003	CG18003	253.668	239.734	247.576	231.448	-0.706748
FBgn0033564	CG11919	CG11919	253.668	239.734	247.576	231.448	-0.706748
FBgn0031277	CG13947	CG13947	131.753	120.346	26.2023	20.5008	-0.70644
FBgn0037612	CG8112	CG8112	157.481	145.445	59.8549	50.3225	-0.70516
FBgn0032505	CG16826	CG16826	298.618	284.027	298.618	281.599	-0.700434
FBgn0010357	betaTry	CG18211	286.698	272.239	80.7557	69.9339	-0.70016
FBgn0020303	fok	CG10746	262.615	248.505	262.615	246.147	-0.698272
FBgn0051413	CG31413	CG31413	154.434	142.499	154.434	140.678	-0.696372
FBgn0023477	Tal	CG2827	279.579	265.257	279.579	262.789	-0.695468
FBgn0031518	CG3277	CG3277	108.341	97.708	108.341	96.2197	-0.695449
FBgn0039481	Cpr97Eb	CG15884	59.5847	51.1066	56.6022	47.3394	-0.694304
FBgn0036816	Indy	CG3979	276.467	262.217	276.467	259.771	-0.693462
FBgn0035678	CG10469	CG10469	99.8921	89.5028	99.8921	88.0901	-0.692869
FBgn0031464	Duox	CG3131	144.01	132.273	144.01	130.567	-0.691535
FBgn0033365	CG8170	CG8170	67.6205	58.6036	67.6205	57.4859	-0.68981
FBgn0032275	CG17097	CG17097	281.062	266.704	82.0295	71.1346	-0.688209
FBgn0030756	CG9903	CG9903	83.2613	73.5048	83.2613	72.2961	-0.687883
FBgn0036833	CG3819	CG3819	227.276	213.818	176.64	162.172	-0.686981
FBgn0004797	mdy	CG31991	228.58	215.107	173.083	158.743	-0.686718
FBgn0039800	Npc2g	CG11314	253.114	239.189	253.114	236.918	-0.686376
FBgn0039769	CG15534	CG15534	251.474	237.589	59.945	50.4065	-0.685521
FBgn0034479	CG8654	CG8654	245.442	231.693	245.442	229.382	-0.68543
FBgn0004429	LysP	CG9116	185.011	172.366	146.869	133.329	-0.682039
FBgn0036732	Oatp74D	CG7571	197.172	184.32	197.172	182.19	-0.680235
FBgn0027348	bgm	CG4501	223.19	209.812	25.8959	20.2289	-0.679994
FBgn0037683	CG18473	CG18473	155.228	143.261	60.4009	50.8173	-0.677033
FBgn0035309	CG15879	CG15879	48.3664	40.7457	48.3664	39.8746	-0.675792
FBgn0033297	CG8690	CG8690	283.467	269.055	56.6311	47.3655	-0.675089
FBgn0037019	pex16	CG3947	151.27	139.412	151.27	137.638	-0.674188
FBgn0083945	CG34109	CG34109	136.252	124.714	61.5436	51.8745	-0.673964
FBgn0036822	CG11637	CG11637	156.284	144.291	156.284	142.447	-0.673546
FBgn0039161	CG13606	CG13606	49.0528	41.3508	49.0528	40.471	-0.672681
FBgn0001125	Got2	CG4233	263.51	249.391	263.51	247.026	-0.671957
FBgn0085212	CG34183	CG34183	84.0237	74.2261	84.0237	73.0041	-0.67176
FBgn0036975	CG5618	CG5618	208.193	195.129	144.901	131.435	-0.671687
FBgn0013679	mt:ND1	CG34092	254.624	240.657	88.9475	77.6721	-0.671683
FBgn0053056	CG33056	CG33056	210.363	197.246	103.324	91.384	-0.671504
FBgn0031702	fusl	CG14021	217.904	204.648	66.117	56.0641	-0.66859
FBgn0038924	CG6028	CG6028	217.488	204.246	217.488	202.053	-0.66859
FBgn0039754	CG9747	CG9747	224.177	210.763	151.07	137.454	-0.667357
FBgn0051028	CG31028	CG31028	43.3798	36.2192	43.3798	35.4354	-0.667232
FBgn0000079	Amy-p	CG18730	262.372	248.27	211.482	196.196	-0.667078
FBgn0034488	CG11208	CG11208	190.155	177.422	190.155	175.287	-0.666484
FBgn0051321	CG31321	CG31321	101.641	91.1925	101.641	89.757	-0.665076
FBgn0034538	CG16799	CG16799	197.021	184.174	197.021	182.049	-0.663628
FBgn0035476	CG12766	CG12766	137.644	126.087	44.9181	36.7915	-0.663308
FBgn0038733	CG11407	CG11407	189.463	176.737	189.463	174.605	-0.662518
FBgn0015001	iotaTry	CG7754	110.94	100.237	110.94	98.7256	-0.66223
FBgn0034470	Obp56d	CG11218	249.074	235.245	135.942	122.762	-0.662077
FBgn0259209	Mlp60A	CG42309	235.973	222.425	235.973	220.11	-0.66203
FBgn0034474	Obp56g	CG13873	267.143	252.98	267.143	250.584	-0.660688
FBgn0032889	CG9331	CG9331	248.915	235.095	188.902	174.054	-0.656496
FBgn0031560	CG16713	CG16713	166.103	153.866	48.2254	39.7474	-0.653568
FBgn0039154	Npc2f	CG6164	118.319	107.383	38.6087	31.2242	-0.652913
FBgn0032472	CG9928	CG9928	220.21	206.904	220.21	204.645	-0.65218
FBgn0052006	CG32006	CG32006	56.775	48.5009	56.775	47.4981	-0.651712
FBgn0038716	CG7342	CG7342	154.331	142.411	64.4403	54.5148	-0.648876
FBgn0051304	CG31304	CG31304	225.933	212.482	135.614	122.47	-0.648638
FBgn0034154	CG5267	CG5267	72.6262	63.338	72.6262	62.1671	-0.644744
FBgn0011770	Gip	CG2227	212.641	199.496	212.641	197.343	-0.644081
FBgn0026061	Mipp1	CG4123	219.071	205.787	219.071	203.554	-0.643994
FBgn0033936	CG17386	CG17386	128.817	117.519	84.9244	73.8583	-0.643601
FBgn0035216	CG9168	CG9168	114.642	103.832	114.642	102.309	-0.642645
FBgn0012037	Ance	CG8827	242.072	228.371	242.072	226.065	-0.642415
FBgn0034883	CG17664	CG17664	132.119	120.694	131.063	118.073	-0.642261
FBgn0043539	Obp22a	CG31941	138.561	126.97	136.544	123.336	-0.640658
FBgn0001967	nimC3	CG16880	153.768	141.859	31.6622	25.2171	-0.639635
FBgn0035379	spz5	CG9972	56.4077	48.1637	56.4077	47.1701	-0.639437
FBgn0032285	CG17108	CG17108	249.278	235.442	177.59	163.075	-0.639315
FBgn0031935	CG13793	CG13793	132.279	120.844	132.279	119.236	-0.638498
FBgn0036752	Adgf-A	CG5992	161.318	149.192	103.04	91.1095	-0.637762
FBgn0033423	CG1809	CG1809	130.743	119.368	105.773	93.7541	-0.636783
FBgn0032144	CG17633	CG17633	225.149	211.713	63.9386	54.0692	-0.635493
FBgn0038681	Cyp12a4	CG6042	241.546	227.899	139.092	125.843	-0.633071
FBgn0003366	sev	CG18085	223.354	209.969	223.354	207.675	-0.633057
FBgn0030239	CG17333	CG17333	167.004	154.734	167.004	152.824	-0.632589
FBgn0053127	CG33127	CG33127	176.336	163.847	176.336	161.899	-0.632351
FBgn0035192	CG9194	CG9194	52.7358	44.7413	52.7358	43.8109	-0.631714
FBgn0038256	CG7530	CG7530	204.237	191.248	204.237	189.106	-0.631637
FBgn0039308	CG11889	CG11889	220.306	206.993	80.9855	70.1555	-0.631629
FBgn0039309	CG11891	CG11891	220.306	206.993	80.9855	70.1555	-0.631629
FBgn0000326	clt	CG9858	130.355	119.003	130.355	117.405	-0.631323
FBgn0033981	Cyp6a21	CG10247	145.753	133.981	78.5533	67.8387	-0.631233
FBgn0034390	CG15093	CG15093	210.038	196.927	210.038	194.763	-0.629433
FBgn0004888	Scsalpha	CG1065	233.899	220.374	233.899	218.074	-0.628113
FBgn0261546	axo	CG43225	202.615	189.659	202.615	187.527	-0.627746
FBgn0031815	frj	CG9526	200.71	187.799	200.71	185.675	-0.627571
FBgn0001259	in	CG16993	42.6737	35.5802	42.6737	34.8156	-0.625242
FBgn0003067	Pepck	CG17725	241.697	228.042	38.0322	30.7219	-0.624854
FBgn0037764	CG9459	CG9459	180.18	167.619	180.18	165.589	-0.624523
FBgn0066101	LpR1	CG31094	233.799	220.281	127.069	114.216	-0.624381
FBgn0011205	fbl	CG5725	234.905	221.365	234.905	219.068	-0.624039
FBgn0032287	CG6415	CG6415	158.63	146.557	158.63	144.704	-0.623667
FBgn0026634	ldlCp	CG6177	196.693	183.859	196.693	181.742	-0.621295
FBgn0031360	CG31937	CG31937	197.639	184.78	197.639	182.646	-0.620968
FBgn0032286	CG7300	CG7300	170.434	158.096	28.5313	22.5073	-0.620896
FBgn0038211	CG9649	CG9649	180.547	167.981	122.002	109.363	-0.620874
FBgn0027579	CG5508	CG5508	239.522	225.898	178.901	164.348	-0.620569
FBgn0014343	mirr	CG10601	103.533	93.0334	103.533	91.5825	-0.620552
FBgn0035356	CG16986	CG16986	181.827	169.242	138.546	125.325	-0.619182
FBgn0002569	LvpD	CG8694	208.252	195.183	122.184	109.526	-0.618714
FBgn0038391	GATAe	CG10278	133.929	122.452	83.6695	72.671	-0.617692
FBgn0037607	CG8036	CG8036	242.046	228.352	242.046	226.052	-0.617098
FBgn0030223	CG2111	CG2111	90.2607	80.2112	72.0023	61.5911	-0.61661
FBgn0016919	nompB	CG12548	104.92	94.3786	62.8069	53.0473	-0.615544
FBgn0039840	CG11340	CG11340	121.957	110.861	121.957	109.323	-0.615431
FBgn0035154	CG3344	CG3344	155.385	143.413	93.7972	82.3346	-0.614398
FBgn0013812	Dhc93AB	CG3723	116.928	106.042	116.928	104.498	-0.61415
FBgn0035189	CG9119	CG9119	210.508	197.384	51.2415	42.4673	-0.611741
FBgn0034663	CG4363	CG4363	238.542	224.941	86.7223	75.5745	-0.610743
FBgn0033027	TpnC4	CG12408	176.093	163.616	126.614	113.787	-0.610407
FBgn0042627	v(2)k05816	CG3524	245.945	232.188	245.945	229.871	-0.610323
FBgn0035308	CG15822	CG15822	120.928	109.87	96.8898	85.2753	-0.609932
FBgn0037036	CG10586	CG10586	143.393	131.685	87.2984	76.1289	-0.609845
FBgn0038652	CG7720	CG7720	236.797	223.227	64.3393	54.4257	-0.609589
FBgn0002570	LvpH	CG8696	246.995	233.199	90.372	79.0516	-0.609474
FBgn0025592	Gyk	CG18374	207.615	194.559	207.615	192.418	-0.608928
FBgn0033645	CG13196	CG13196	41.614	34.6366	41.614	33.8802	-0.607557
FBgn0002922	nau	CG10250	49.6634	41.9137	49.6634	41.0301	-0.607307
FBgn0027621	Pfrx	CG3400	228.825	215.345	160.635	146.643	-0.60702
FBgn0036527	CG7304	CG7304	62.7915	54.0946	28.1796	22.2021	-0.603809
FBgn0000459	disco	CG9908	71.0455	61.8357	71.0455	60.696	-0.603723
FBgn0027562	CG10345	CG10345	220.946	207.618	64.605	54.6685	-0.60335
FBgn0011204	cue	CG12086	201.853	188.91	201.853	186.797	-0.603187
FBgn0038337	CG6125	CG6125	175.729	163.275	62.2285	52.5097	-0.602309
FBgn0037835	CG14687	CG14687	168.474	156.17	168.474	154.241	-0.602111
FBgn0033633	CG7759	CG7759	77.9986	68.4482	77.9986	67.3036	-0.60193
FBgn0037472	CG10098	CG10098	53.1642	45.1444	53.1642	44.2	0.60013
FBgn0035971	CG4477	CG4477	48.426	40.7976	48.426	39.9291	0.600848
FBgn0039381	CG17370	CG17370	54.8256	46.6925	37.0342	29.851	0.601744
FBgn0034756	Cyp6d2	CG4373	45.4883	38.1383	33.2439	26.5696	0.602235
FBgn0037117	CG11248	CG11248	63.7808	54.9941	63.7808	53.9288	0.603036
FBgn0031128	hydra	CG1338	87.8416	77.8884	87.8416	76.6368	0.603127
FBgn0034499	Cpr56F	CG9036	33.8242	27.684	33.8242	27.0527	0.603786
FBgn0042641	frc	CG3874	74.6025	65.2055	27.0237	21.1966	0.604017
FBgn0032116	CG3759	CG3759	56.2282	47.9986	56.2282	47.0101	0.604495
FBgn0052174	CG32174	CG32174	74.8005	65.3948	27.2167	21.3705	0.60473
FBgn0051915	CG31915	CG31915	37.9132	31.3233	37.9132	30.6279	0.605155
FBgn0031721	CG14017	CG14017	52.4589	44.4833	52.4589	43.5522	0.60533
FBgn0032972	CG10834	CG10834	32.8461	26.8368	32.8461	26.2349	0.60582
FBgn0036448	mop	CG9311	85.14	75.2848	85.14	74.0611	0.606321
FBgn0040719	CG15357	CG15357	29.2976	23.7266	29.2976	23.1629	0.606883
FBgn0051644	CG31644	CG31644	63.1868	54.4477	63.1868	53.3828	0.607126
FBgn0044826	Pak3	CG14895	72.3917	63.1176	72.3917	61.9473	0.607337
FBgn0036499	CG7276	CG7276	34.311	28.1185	34.311	27.4789	0.607657
FBgn0028990	Spn27A	CG11331	82.6991	72.9646	45.4259	37.247	0.607745
FBgn0053136	CG33136	CG33136	60.7073	52.1559	52.3783	43.4767	0.607885
FBgn0036832	CG18223	CG18223	33.9838	27.8272	33.9838	27.1912	0.608554
FBgn0042178	CG32165	CG32165	72.8495	63.5443	46.4531	38.1385	0.609243
FBgn0031276	CG12506	CG12506	55.4577	47.2876	29.3425	23.2024	0.60928
FBgn0002906	mus309	CG6920	70.6792	61.4889	51.1621	42.3955	0.609497
FBgn0040532	CG8369	CG8369	80.0813	70.4582	55.995	46.8074	0.609727
FBgn0036126	CG6272	CG6272	51.2646	43.3902	51.2646	42.4829	0.610197
FBgn0039849	CG11334	CG11334	72.4403	63.1606	51.6459	42.8288	0.611222
FBgn0034451	CG11242	CG11242	63.8243	55.0325	63.8243	53.9637	0.611706
FBgn0052190	NUCB1	CG32190	91.7347	81.6376	91.7347	80.3552	0.612111
FBgn0034493	CG8908	CG8908	56.3323	48.0961	56.3323	47.1003	0.612161
FBgn0034383	CG17821	CG17821	41.1772	34.2419	41.1772	33.4945	0.613336
FBgn0052196	CG32196	CG32196	27.7292	22.352	27.7292	21.8158	0.614639
FBgn0036490	CG6888	CG6888	62.8908	54.174	47.25	38.8533	0.614908
FBgn0011239	ms(2)35Ci	CG31733	60.6144	52.075	60.6144	51.0248	0.616068
FBgn0037856	CG4674	CG4674	39.8958	33.1085	39.8958	32.3742	0.616687
FBgn0014029	Sep2	CG4173	67.7312	58.7062	67.7312	57.5793	0.616957
FBgn0033212	CG1399	CG1399	86.9564	77.0362	86.9564	75.7999	0.617017
FBgn0260660	mp	CG42543	66.0248	57.0947	66.0248	55.982	0.617242
FBgn0040299	Myo28B1	CG6976	70.5994	61.4173	36.187	29.1105	0.618669
FBgn0015765	Mpk2	CG5475	57.9301	49.5769	57.9301	48.5735	0.621243
FBgn0261258	rgn	CG6014	88.7928	78.8068	88.7928	77.5396	0.623609
FBgn0003041	pbl	CG8114	64.073	55.2534	64.073	54.179	0.623787
FBgn0260933	rempA	CG11838	37.4408	30.9127	37.4408	30.2174	0.624652
FBgn0039208	Esyt2	CG6643	90.2408	80.1946	72.3291	61.8921	0.624703
FBgn0030040	CG15347	CG15347	80.2992	70.6669	80.2992	69.4974	0.625594
FBgn0030006	CG17982	CG17982	32.6855	26.7067	32.6855	26.1047	0.62582
FBgn0039074	CG6784	CG6784	39.8389	33.0548	39.8389	32.323	0.627269
FBgn0040973	CG16824	CG16824	30.8362	25.0861	29.807	23.6006	0.628278
FBgn0037730	CG9444	CG9444	30.795	25.0487	30.795	24.4602	0.628853
FBgn0063494	GstE6	CG17530	89.3219	79.2992	89.3219	78.0285	0.629885
FBgn0052319	CG32319	CG32319	43.698	36.5096	43.698	35.7098	0.630129
FBgn0261458	capt	CG33979	92.8493	82.6906	92.8493	81.4053	0.631346
FBgn0035868	CG7194	CG7194	35.6264	29.2859	35.6264	28.6257	0.631989
FBgn0050273	CG30273	CG30273	50.766	42.9261	50.766	42.0318	0.632721
FBgn0051004	CG31004	CG31004	89.1077	79.1083	85.3994	74.3034	0.634376
FBgn0040765	luna	CG33473	39.4731	32.7222	39.4731	31.9927	0.635803
FBgn0029937	CG8300	CG8300	52.7934	44.7926	52.7934	43.858	0.636291
FBgn0030679	CG8206	CG8206	93.3217	83.1421	85.6458	74.5412	0.637273
FBgn0052107	CG32107	CG32107	31.8317	25.9469	30.6353	24.3219	0.638207
FBgn0039464	CG6330	CG6330	84.6727	74.8463	66.0065	55.9704	0.638716
FBgn0000042	Act5C	CG4027	107.105	96.5101	107.105	95.048	0.639905
FBgn0052638	CG32638	CG32638	83.8673	74.0793	83.8673	72.8604	0.640203
FBgn0038627	CG7694	CG7694	78.3263	68.7699	78.3263	67.6275	0.640682
FBgn0036147	CG6199	CG6199	70.0715	60.9306	27.9419	21.9973	0.641661
FBgn0003997	W	CG5123	54.3272	46.235	54.3272	45.2809	0.641932
FBgn0033401	CG1968	CG1968	72.4455	63.163	72.4455	61.9938	0.641938
FBgn0032111	CG13110	CG13110	63.7404	54.9587	43.6949	35.7088	0.644511
FBgn0004854	B-H2	CG5488	32.663	26.6867	32.663	26.0837	0.644545
FBgn0051157	CG31157	CG31157	78.9648	69.3813	78.9648	68.2424	0.644979
FBgn0039324	CG10553	CG10553	97.1564	86.8608	38.8098	31.4081	0.645982
FBgn0032731	CG10641	CG10641	89.2044	79.1984	89.2044	77.92	0.646371
FBgn0260817	gkt	CG8825	44.0519	36.8215	44.0519	36.0174	0.648062
FBgn0027079	Aats-val	CG4062	86.0148	76.1305	46.7782	38.4287	0.648086
FBgn0020908	Scp1	CG15848	100.164	89.7712	38.4832	31.1118	0.648963
FBgn0250871	pot	CG2467	89.2519	79.2393	31.1612	24.7847	0.649004
FBgn0010621	Cct5	CG8439	99.1381	88.7851	37.6548	30.4103	0.653404
FBgn0005655	mus209	CG9193	33.7695	27.6349	33.7695	27.0028	0.654566
FBgn0052364	CG32364	CG32364	26.0859	20.9063	26.0859	20.3955	0.65589
FBgn0025558	CG4101	CG4101	35.5936	29.2631	35.5936	28.6029	0.656019
FBgn0037609	CG9773	CG9773	53.2185	45.1966	53.2185	44.2517	0.657212
FBgn0030834	CG8675	CG8675	44.0529	36.8215	40.2714	32.712	0.657996
FBgn0043903	dome	CG14226	96.5542	86.2657	96.5542	84.9542	0.658008
FBgn0039562	Gp93	CG5520	113.964	103.166	113.964	101.654	0.658465
FBgn0027561	CG18659	CG18659	102.187	91.728	102.187	90.2882	0.660002
FBgn0024245	dnt	CG17559	53.0293	45.0179	53.0293	44.0756	0.660581
FBgn0035499	Chd64	CG14996	104.853	94.3154	104.853	92.8496	0.660842
FBgn0032838	CG13966	CG13966	57.1296	48.833	57.1296	47.8329	0.662986
FBgn0039139	Mta70	CG5933	61.5375	52.9188	61.5375	51.8714	0.663004
FBgn0030955	CG6891	CG6891	73.8769	64.5203	73.8769	63.3506	0.663491
FBgn0029726	CG15471	CG15471	33.6958	27.5748	33.6958	26.9433	0.663989
FBgn0031735	CG11029	CG11029	39.7388	32.9674	39.7388	32.2304	0.664179
FBgn0086901	cv-c	CG34389	106.314	95.7535	106.314	94.2839	0.664433
FBgn0086034	snoRNA:Me28S-G2743	CR34663	33.9833	27.8272	33.9833	27.1912	0.666172
FBgn0035995	CG3529	CG3529	89.9461	79.9066	62.0226	52.3193	0.667137
FBgn0029762	NAAT1	CG3252	106.959	96.3679	43.5156	35.5587	0.668283
FBgn0004228	mex1	CG7936	69.7881	60.6582	26.5634	20.8146	0.668837
FBgn0085303	CG34274	CG34274	65.661	56.7464	56.1743	46.9618	0.669373
FBgn0036440	CG17177	CG17177	70.5665	61.3872	63.0056	53.2144	0.670074
FBgn0034577	cpa	CG10540	89.8271	79.7943	81.9873	71.0964	0.670655
FBgn0029596	CG14054	CG14054	45.4181	38.0736	45.4181	37.2414	0.67093
FBgn0038149	CG9796	CG9796	101.226	90.7996	98.0063	86.3481	0.671311
FBgn0015279	Pi3K92E	CG4141	97.2506	86.9442	97.2506	85.6276	0.671377
FBgn0051910	CG31910	CG31910	82.2765	72.567	82.2765	71.3651	0.672618
FBgn0052521	CG32521	CG32521	112.722	101.98	112.722	100.446	0.673262
FBgn0034354	CG5224	CG5224	46.9209	39.4115	31.8993	25.4084	0.674208
FBgn0002641	mal	CG1692	73.8694	64.5157	34.987	28.0641	0.675246
FBgn0051097	CG31097	CG31097	35.7103	29.3611	35.7103	28.6995	0.675271
FBgn0038301	CG6654	CG6654	56.0834	47.8685	56.0834	46.8839	0.677343
FBgn0052660	CR32660	CR32660	88.575	78.6056	37.6276	30.3866	0.677543
FBgn0000163	baz	CG5055	104.699	94.1648	104.699	92.7005	0.678164
FBgn0011744	Arp66B	CG7558	92.8767	82.7145	83.8822	72.8706	0.67827
FBgn0033194	Vps13	CG2093	116.944	106.053	116.944	104.507	0.678562
FBgn0015372	chrw	CG3870	76.4366	66.9518	76.4366	65.7999	0.678638
FBgn0031571	CG3921	CG3921	86.652	76.7482	55.3956	46.2602	0.679376
FBgn0030334	Karl	CG4139	55.2642	47.0963	55.2642	46.1343	0.681515
FBgn0038353	CG5399	CG5399	112.409	101.671	99.6103	87.8334	0.681719
FBgn0050269	CG30269	CG30269	63.2419	54.4978	63.2419	53.4316	0.682234
FBgn0039807	CG15546	CG15546	75.2235	65.7945	39.4329	31.9562	0.683239
FBgn0038803	CG5191	CG5191	102.905	92.427	48.6802	40.155	0.684325
FBgn0035964	Dhpr	CG4665	83.8839	74.0904	53.1208	44.1593	0.685315
FBgn0033875	CG6357	CG6357	116.491	105.616	116.491	104.072	0.685399
FBgn0036105	blos4	CG14149	36.7615	30.3017	36.7615	29.6148	0.686399
FBgn0031460	CG15399	CG15399	38.1117	31.4974	34.4573	27.6043	0.687187
FBgn0036266	CG5626	CG5626	30.0519	24.3984	30.0519	23.8232	0.688138
FBgn0036805	Chmp1	CG4108	101.237	90.8077	101.237	89.3794	0.691589
FBgn0039024	CG4721	CG4721	116.846	105.964	38.946	31.5304	0.692547
FBgn0037632	Tcp-1eta	CG8351	106.186	95.6296	59.4529	49.965	0.694086
FBgn0010238	Lac	CG12369	106.608	96.0318	106.608	94.5614	0.694931
FBgn0037718	P58IPK	CG8286	116.736	105.857	116.736	104.311	0.695981
FBgn0260006	drd	CG33968	91.5198	81.4262	91.5198	80.1449	0.696052
FBgn0033988	pcs	CG7761	103.919	93.4076	103.919	91.9523	0.696518
FBgn0038953	CG18596	CG18596	89.7018	79.6724	89.7018	78.3995	0.696898
FBgn0030894	CG7192	CG7192	89.2164	79.2071	89.2164	77.9275	0.697976
FBgn0039413	CG14556	CG14556	79.1417	69.5551	79.1417	68.4154	0.699025
FBgn0086916	snky	CG11281	58.2756	49.8881	49.814	41.1709	0.700323
FBgn0259711	CG42365	CG42365	41.4587	34.4963	41.4587	33.7492	0.703973
FBgn0036836	CG11619	CG11619	28.9943	23.4676	28.9943	22.9116	0.70421
FBgn0027095	Manf	CG7013	109.004	98.3593	109.004	96.8553	0.704689
FBgn0001291	Jra	CG2275	101.995	91.5396	101.995	90.1012	0.704893
FBgn0004657	mys	CG1560	124.263	113.106	124.263	111.537	0.705264
FBgn0043865	SA-2	CG13916	52.3577	44.3862	33.5006	26.7827	0.705601
FBgn0037623	CG9801	CG9801	109.015	98.3665	109.015	96.8609	0.706358
FBgn0036271	Pbgs	CG10335	100.502	90.105	100.502	88.6844	0.710139
FBgn0035871	CG7188	CG7188	132.965	121.512	132.965	119.909	0.711019
FBgn0036306	CG10973	CG10973	83.328	73.5653	33.6318	26.892	0.712006
FBgn0001314	kl-3	CG17629	59.4203	50.9516	59.4203	49.9354	0.712018
FBgn0037279	CG1129	CG1129	100.818	90.4067	100.818	88.9855	0.712582
FBgn0032005	Snx6	CG8282	119.471	108.506	119.471	106.964	0.712627
FBgn0030318	rho-4	CG1697	79.4933	69.9006	79.4933	68.7512	0.712628
FBgn0029825	CG12728	CG12728	49.7605	42.0089	49.7605	41.1248	0.712685
FBgn0031879	uif	CG9138	109.227	98.5672	57.1847	47.8852	0.713379
FBgn0051869	CG31869	CG31869	87.8414	77.8884	87.8414	76.6368	0.713796
FBgn0052988	CG32988	CG32988	50.6899	42.8602	36.8983	29.7283	0.714582
FBgn0050026	CG30026	CG30026	75.0031	65.5886	67.3864	57.2689	0.714605
FBgn0026378	Rep	CG8432	70.6723	61.4848	70.6723	60.3481	0.714846
FBgn0035165	CG13887	CG13887	134.339	122.853	45.5096	37.3242	0.714861
FBgn0035649	CG10483	CG10483	74.3702	64.9935	74.3702	63.8176	0.715317
FBgn0034860	CG9812	CG9812	130.811	119.432	58.2397	48.8542	0.715949
FBgn0001083	fw	CG1500	51.4677	43.5749	51.4677	42.6608	0.716518
FBgn0026208	mbf1	CG4143	126.614	115.387	44.0804	36.0374	0.717243
FBgn0040684	CG12589	CG12589	35.6756	29.3337	35.6756	28.6733	0.717699
FBgn0001218	Hsc70-3	CG4147	144.762	133.005	81.0341	70.188	0.717748
FBgn0037801	CG3999	CG3999	69.8324	60.6997	41.5954	33.8636	0.719785
FBgn0020653	Trxr-1	CG2151	138.17	126.589	116.439	104.026	0.721469
FBgn0058053	CG40053	CG40053	30.3395	24.6343	30.3395	24.0588	0.726098
FBgn0034758	CG13510	CG13510	98.2768	87.9417	98.2768	86.5892	0.726417
FBgn0036333	MICAL-like	CG11259	111.814	101.092	111.814	99.5661	0.72669
FBgn0250747	l(2)gd1	CG4713	103.545	93.0416	103.545	91.5893	0.727867
FBgn0038465	Irc	CG8913	133.551	122.088	79.6971	68.9392	0.72892
FBgn0001977	l(2)35Bg	CG4180	133.714	122.242	65.5115	55.5089	0.729446
FBgn0031263	CG2789	CG2789	131.644	120.241	131.644	118.628	0.730855
FBgn0046685	Wsck	CG31127	87.1207	77.1973	87.1207	75.9599	0.731134
FBgn0002924	ncd	CG7831	85.0625	75.217	54.4312	45.3716	0.7319
FBgn0011817	nmo	CG7892	127.268	116.011	127.268	114.403	0.735847
FBgn0027558	pgant3	CG4445	87.3221	77.3954	87.3221	76.1482	0.736962
FBgn0033266	Socs44A	CG2160	86.5241	76.6268	86.5241	75.3937	0.738512
FBgn0027594	drpr	CG2086	136.064	124.531	53.6308	44.6377	0.739925
FBgn0004509	Fur1	CG10772	130.542	119.172	130.542	117.579	0.741068
FBgn0250907	Cht3	CG18140	50.1094	42.3279	50.1094	41.4322	0.741165
FBgn0038721	CG16718	CG16718	118.418	107.478	88.8881	77.6171	0.741633
FBgn0028894	CG5869	CG5869	69.5217	60.4027	69.5217	59.2651	0.742096
FBgn0052301	CG32301	CG32301	68.1818	59.1409	40.1728	32.6209	0.743243
FBgn0039402	vps2	CG14542	107.921	97.2995	107.921	95.8267	0.743275
FBgn0052694	CG32694	CG32694	131.05	119.666	131.05	118.067	0.744878
FBgn0046999	CG6429	CG6429	91.9961	81.8889	75.2188	64.6319	0.746732
FBgn0051390	MED7	CG31390	68.2268	59.1779	62.8575	53.0821	0.747011
FBgn0027074	CG17324	CG17324	45.0427	37.7392	45.0427	36.9006	0.747638
FBgn0023550	CG18031	CG18031	138.845	127.226	40.6905	33.0602	0.747993
FBgn0037364	Rab23	CG2108	33.5646	27.4558	33.5646	26.8294	0.748001
FBgn0035770	pst	CG8588	146.179	134.387	140.386	127.087	0.748492
FBgn0046323	Ory	CG40446	25.6887	20.5713	25.6887	20.0621	0.748695
FBgn0038243	CG8066	CG8066	92.5851	82.447	82.4592	71.5355	0.749872
FBgn0041582	tamo	CG4057	123.918	112.77	123.918	111.198	0.751292
FBgn0051897	CG31897	CG31897	59.2717	50.8148	59.2717	49.7987	0.752973
FBgn0013767	Crz	CG3302	29.7446	24.1143	29.7446	23.5469	0.754287
FBgn0034401	CG15100	CG15100	128.836	117.534	55.6395	46.4795	0.755322
FBgn0001104	G-ialpha65A	CG10060	109.406	98.7383	109.406	97.2356	0.755414
FBgn0031068	Alr	CG12534	102.94	92.459	102.94	91.0208	0.755446
FBgn0039593	CG9989	CG9989	35.4237	29.1146	33.2222	26.5549	0.757337
FBgn0031888	Pvf2	CG13780	48.8716	41.1928	48.8716	40.313	0.759117
FBgn0039640	CG14516	CG14516	97.4942	87.1699	42.005	34.2255	0.759226
FBgn0028515	EndoGI	CG4930	121.644	110.565	121.644	109.023	0.759528
FBgn0038276	CG7026	CG7026	48.4958	40.8616	29.9883	23.7708	0.762704
FBgn0038658	CG14292	CG14292	155.921	143.933	71.8376	61.4336	0.76472
FBgn0040588	CG13841	CG13841	56.2067	47.9794	33.1529	26.4972	0.765272
FBgn0027914	Gen	CG10670	33.954	27.8009	32.5339	25.9696	0.766989
FBgn0029966	Ir7c	CG15324	25.6918	20.5733	25.6918	20.0628	0.767712
FBgn0033477	CG12918	CG12918	127.148	115.899	100.024	88.2169	0.771437
FBgn0050022	CG30022	CG30022	104.136	93.6168	104.136	92.1585	0.772454
FBgn0038753	CG4459	CG4459	37.176	30.6673	37.176	29.9771	0.773985
FBgn0032964	CG11630	CG11630	78.3631	68.8036	44.6124	36.5246	0.774045
FBgn0040694	CG14974	CG14974	90.3819	80.3222	90.3819	79.0571	0.777015
FBgn0035444	CG12012	CG12012	113.634	102.856	99.3333	87.5764	0.777162
FBgn0050345	CG30345	CG30345	96.3814	86.1141	96.3814	84.8005	0.779268
FBgn0052529	CG32529	CG32529	150.035	138.197	60.1892	50.6207	0.780987
FBgn0039239	CG13641	CG13641	91.4297	81.3395	91.4297	80.0594	0.786497
FBgn0000043	Act42A	CG12051	162.369	150.221	162.369	148.318	0.787263
FBgn0001987	Gli	CG3903	131.416	120.018	131.416	118.413	0.787901
FBgn0015019	Cctgamma	CG8977	146.893	135.091	30.761	24.4305	0.788889
FBgn0032036	CG13384	CG13384	128.141	116.857	128.141	115.256	0.790553
FBgn0034583	CG10527	CG10527	166.487	154.239	166.487	152.333	0.793147
FBgn0039580	Gfat2	CG1345	152.259	140.386	40.3528	32.7781	0.795937
FBgn0051901	Mur29B	CG31901	113.63	102.856	26.8904	21.0824	0.796037
FBgn0260436	CG42531	CG42531	44.1785	36.9375	33.4823	26.7691	0.804163
FBgn0035780	CG18417	CG18417	47.0138	39.4966	47.0138	38.6457	0.804752
FBgn0032935	CG8678	CG8678	129.446	118.121	82.3762	71.4608	0.804966
FBgn0003514	sqh	CG3595	160.114	148.009	160.114	146.139	0.806704
FBgn0039319	CG13659	CG13659	69.4796	60.3633	69.4796	59.2265	0.808261
FBgn0030347	CG15739	CG15739	133.511	122.053	44.3221	36.2578	0.808977
FBgn0033880	CG6553	CG6553	36.5369	30.105	36.5369	29.4177	0.810819
FBgn0038533	CG7523	CG7523	140.562	128.909	140.562	127.257	0.814924
FBgn0026084	cib	CG4944	162.927	150.762	162.927	148.867	0.814997
FBgn0041713	yellow-c	CG4182	170.79	158.446	45.0064	36.8689	0.815246
FBgn0039419	CG12290	CG12290	152.22	140.352	152.22	138.573	0.815928
FBgn0024985	CG11448	CG11448	167.039	154.763	167.039	152.842	0.818521
FBgn0035049	Mmp1	CG4859	155.562	143.585	155.562	141.742	0.818829
FBgn0032140	CG13117	CG13117	93.2462	83.0701	93.2462	81.7976	0.820901
FBgn0039665	CG2310	CG2310	61.0097	52.4416	36.7817	29.6315	0.821402
FBgn0035977	PGRP-LF	CG4437	98.8691	88.5232	30.3093	24.0385	0.821626
FBgn0030808	RhoGAP15B	CG4937	143.599	131.877	143.599	130.178	0.824053
FBgn0003719	tld	CG6868	37.0982	30.5969	29.2399	23.1134	0.825606
FBgn0039316	CG11893	CG11893	144.188	132.446	37.4134	30.1918	0.828216
FBgn0043806	CG32032	CG32032	140.403	128.755	31.7451	25.2779	0.828377
FBgn0026718	fu12	CG17608	164.393	152.201	164.393	150.308	0.830404
FBgn0040871	CG12479	CG12479	46.6273	39.145	46.6273	38.2969	0.831525
FBgn0085378	CG34349	CG34349	159.127	147.044	159.127	145.193	0.832689
FBgn0003209	raw	CG12437	173.453	161.052	136.402	123.209	0.83373
FBgn0026404	Nc	CG8091	91.8749	81.7711	91.8749	80.4863	0.833816
FBgn0052579	CG32579	CG32579	61.001	52.4353	61.001	51.3962	0.834177
FBgn0030983	CG15882	CG15882	25.8858	20.7325	25.8858	20.2212	0.834905
FBgn0025866	CalpB	CG8107	159.399	147.31	159.399	145.457	0.836453
FBgn0033778	CG3790	CG3790	45.3473	38.0117	30.2919	24.0239	0.838381
FBgn0030073	CG10962	CG10962	48.2496	40.6463	48.2496	39.7692	0.838989
FBgn0039273	CG9996	CG9996	64.9882	56.1201	64.9882	55.0253	0.840055
FBgn0022772	Orc1	CG10667	29.2661	23.6999	29.2661	23.1383	0.840207
FBgn0026417	Hus1-like	CG2525	52.5852	44.6012	39.4817	31.9994	0.841427
FBgn0013984	InR	CG18402	152.359	140.481	152.359	138.697	0.841666
FBgn0034804	CG3831	CG3831	75.5969	66.1503	75.5969	65.0024	0.84209
FBgn0052594	be	CG32594	143.976	132.244	143.976	130.54	0.842725
FBgn0063492	GstE8	CG17533	124.595	113.422	83.427	72.4577	0.843221
FBgn0036501	CG7272	CG7272	170.899	158.549	88.6747	77.4349	0.843459
FBgn0031977	baf	CG7380	137.006	125.453	137.006	123.791	0.843675
FBgn0011774	Irbp	CG5247	84.9306	75.0883	84.9306	73.8602	0.843991
FBgn0046697	Ppr-Y	CG40440	39.8201	33.0392	39.8201	32.306	0.845306
FBgn0035348	CG16758	CG16758	201.5	188.569	201.5	186.454	0.846655
FBgn0011722	Tig	CG11527	179.204	166.662	32.56	25.9898	0.846956
FBgn0260967	CG42590	CG42590	58.2165	49.8382	57.6252	48.3058	0.848037
FBgn0032451	spict	CG12292	146.24	134.443	146.24	132.722	0.848099
FBgn0039758	CG9737	CG9737	54.2855	46.1955	54.2855	45.242	0.852836
FBgn0000636	Fas3	CG5803	163.82	151.639	123.298	110.615	0.853656
FBgn0035904	CG6776	CG6776	177.843	165.318	177.843	163.319	0.855145
FBgn0037906	PGRP-LB	CG14704	133.615	122.148	50.1881	41.5083	0.859186
FBgn0085354	CG34325	CG34325	167.837	155.544	167.837	153.631	0.861239
FBgn0040294	POSH	CG4909	115.623	104.781	108.305	96.1887	0.861583
FBgn0030079	CG7267	CG7267	177.958	165.422	66.3278	56.2614	0.864655
FBgn0051792	CG31792	CG31792	32.4182	26.463	32.4182	25.863	0.866627
FBgn0034399	CG15083	CG15083	132.253	120.823	132.253	119.216	0.87112
FBgn0025682	scf	CG9148	182.199	169.596	182.199	167.579	0.873595
FBgn0065101	snmRNA:204	CR33657	47.385	39.8369	47.385	38.9721	0.877733
FBgn0015038	Cyp9b1	CG4485	99.3853	89.0069	99.3853	87.6184	0.880583
FBgn0051955	CG31955	CG31955	84.1787	74.3684	38.0248	30.7162	0.881886
FBgn0035799	CG14838	CG14838	145.878	134.101	67.662	57.5205	0.884033
FBgn0250869	CG42240	CG42240	202.75	189.786	55.4806	46.3413	0.891182
FBgn0040551	CG11686	CG11686	121.254	110.188	55.2516	46.1244	0.894852
FBgn0003510	Sry-alpha	CG17957	29.4602	23.8687	29.4602	23.3077	0.896631
FBgn0086346	ALiX	CG12876	221.955	208.599	221.955	206.342	0.896751
FBgn0013305	Nmda1	CG3798	224.87	211.449	224.87	209.171	0.899487
FBgn0034296	CG10912	CG10912	169.088	156.773	43.1819	35.2602	0.900739
FBgn0042206	GstD10	CG18548	70.9805	61.7763	58.7561	49.3329	0.901313
FBgn0035445	CG12014	CG12014	110.474	99.7746	64.4611	54.5311	0.902052
FBgn0261560	Thor	CG8846	222.988	209.618	28.0736	22.1132	0.903668
FBgn0034443	cer	CG10460	187.46	174.777	134.284	121.194	0.906864
FBgn0037577	CG7443	CG7443	51.7751	43.8493	51.7751	42.9326	0.907874
FBgn0259708	CG42362	CG42362	87.3889	77.4589	87.3889	76.2106	0.90796
FBgn0259709	CG42363	CG42363	87.3889	77.4589	87.3889	76.2106	0.90796
FBgn0037468	CG1943	CG1943	186.188	173.518	186.188	171.411	0.908403
FBgn0033945	CG12868	CG12868	117.463	106.552	93.6981	82.2401	0.913061
FBgn0030357	Sclp	CG2471	154.621	142.681	99.1828	87.4408	0.914543
FBgn0031457	CG3077	CG3077	120.028	109.025	120.028	107.479	0.917563
FBgn0038088	CG10126	CG10126	215.846	202.66	215.846	200.481	0.917752
FBgn0010397	LamC	CG10119	206.522	193.479	26.8527	21.0548	0.918347
FBgn0086782	amn	CG11937	46.4106	38.9432	39.7224	32.2177	0.920848
FBgn0025692	CG3814	CG3814	142.051	130.368	81.8409	70.9623	0.921959
FBgn0028984	Spn5	CG18525	209.414	196.316	209.414	194.161	0.922157
FBgn0035583	CG13704	CG13704	166.271	154.029	166.271	152.126	0.928697
FBgn0003961	Uro	CG7171	201.048	188.124	42.5725	34.728	0.929428
FBgn0033226	CG1882	CG1882	242.54	228.831	165.737	151.609	0.930311
FBgn0052512	CG32512	CG32512	212.867	199.708	101.558	89.6792	0.935447
FBgn0032002	CG8353	CG8353	72.9049	63.594	72.9049	62.4346	0.935537
FBgn0034709	CG3074	CG3074	200.07	187.172	114.191	101.864	0.935943
FBgn0029738	CG4068	CG4068	251.38	237.503	251.38	235.211	0.940412
FBgn0038250	CG3505	CG3505	164.545	152.336	50.569	41.8522	0.94118
FBgn0035750	CG14826	CG14826	26.9021	21.6204	26.9021	21.0915	0.945813
FBgn0052750	CG32750	CG32750	70.5222	61.3457	50.6046	41.8829	0.949713
FBgn0000083	AnnIX	CG5730	258.627	244.602	258.627	242.275	0.950239
FBgn0003495	spz	CG6134	193.932	181.13	88.0302	76.8125	0.957835
FBgn0038194	Cyp6d5	CG3050	278.061	263.793	27.9271	21.9877	0.96179
FBgn0039225	Ets96B	CG6892	120.291	109.276	120.291	107.736	0.963151
FBgn0030048	CG12112	CG12112	109.047	98.3946	109.047	96.8875	0.963533
FBgn0031195	CG17600	CG17600	122.412	111.299	94.7522	83.2474	0.964728
FBgn0033760	CG8785	CG8785	154.384	142.459	154.384	140.652	0.967607
FBgn0030590	CG9518	CG9518	69.3018	60.2099	54.9178	45.8339	0.968514
FBgn0011703	RnrL	CG5371	82.423	72.7073	60.3369	50.7594	0.969292
FBgn0038020	GstD9	CG10091	198.996	186.117	186.886	172.099	0.969479
FBgn0024989	CG3777	CG3777	68.9941	59.9237	68.9941	58.7797	0.975426
FBgn0039022	CG4725	CG4725	161.391	149.259	39.7318	32.2252	0.976925
FBgn0260004	Snmp	CG7000	157.745	145.705	101.038	89.1951	0.977745
FBgn0032835	CG16772	CG16772	280.474	266.135	26.6323	20.8684	0.980927
FBgn0037164	CG11438	CG11438	124.377	113.216	124.377	111.638	0.98477
FBgn0031745	CG8965	CG8965	95.328	85.0961	95.328	83.7948	0.985346
FBgn0033153	Gadd45	CG11086	188.167	175.479	41.4574	33.7492	0.986275
FBgn0027569	cert	CG7207	241.738	228.068	215.538	200.195	0.988134
FBgn0031535	CG12795	CG12795	193.063	180.281	47.4337	39.0162	0.997116
FBgn0040236	c11.1	CG12132	260.926	246.85	260.926	244.516	0.998125
FBgn0010053	Jheh1	CG15101	287.52	273.052	69.2117	58.9798	1.00242
FBgn0067102	GlcT-1	CG6437	150.864	139.017	44.487	36.4077	1.00264
FBgn0040725	CG13946	CG13946	143.878	132.151	73.9097	63.3759	1.00905
FBgn0046687	Tre1	CG3171	127.488	116.221	127.488	114.616	1.00996
FBgn0260482	CG32599	CG32599	40.9222	34.0238	40.9222	33.2687	1.01151
FBgn0033788	CG13323	CG13323	254.249	240.29	254.249	238.01	1.02643
FBgn0031629	Clect27	CG3244	282.241	267.853	155.461	141.649	1.02905
FBgn0034909	CG4797	CG4797	242.866	229.149	46.8538	38.4983	1.02988
FBgn0034512	CG18067	CG18067	322.759	307.819	183.307	168.639	1.03225
FBgn0025678	CaBP1	CG5809	298.903	284.303	121.547	108.932	1.03612
FBgn0038130	CG8630	CG8630	293.942	279.39	207.625	192.418	1.04009
FBgn0031426	CG18641	CG18641	91.2456	81.1724	65.4464	55.4504	1.04058
FBgn0027843	CAH2	CG6906	309.96	295.262	98.2428	86.565	1.04168
FBgn0031080	CG12655	CG12655	70.1042	60.9579	39.2921	31.8378	1.04648
FBgn0050280	CG30280	CG30280	62.1579	53.4978	62.1579	52.4422	1.04678
FBgn0003231	ref(2)P	CG10360	331.5	316.444	119.929	107.387	1.04684
FBgn0023214	edl	CG15085	134.933	123.419	78.3583	67.6555	1.04884
FBgn0039226	Ude	CG18410	263.628	249.5	188.568	173.73	1.05208
FBgn0035409	CG14963	CG14963	157.784	145.738	157.784	143.883	1.05634
FBgn0032601	yellow-b	CG17914	197.946	185.08	131.92	118.897	1.05688
FBgn0040475	SH3PX1	CG6757	260.21	246.15	260.21	243.829	1.06271
FBgn0037719	bocksbeutel	CG9424	218.267	204.996	218.267	202.796	1.06488
FBgn0003328	scb	CG8095	283.526	269.104	236.034	220.158	1.06535
FBgn0034290	CG5773	CG5773	256.671	242.679	255.284	239.004	1.06679
FBgn0243512	puc	CG7850	278.626	264.331	222.869	207.207	1.07123
FBgn0037975	CG3397	CG3397	114.389	103.584	41.8172	34.0616	1.07758
FBgn0037796	CG12814	CG12814	284.934	270.493	184.248	169.537	1.08397
FBgn0052373	CG32373	CG32373	59.5628	51.0871	59.5628	50.0632	1.0855
FBgn0038714	Cpr92A	CG6240	47.0126	39.4966	47.0126	38.6457	1.09028
FBgn0035023	itp	CG13586	307.124	292.475	307.124	289.952	1.09157
FBgn0015037	Cyp4p1	CG10842	195.735	182.92	43.6153	35.6375	1.09285
FBgn0002069	Aats-asp	CG3821	317.571	302.733	317.571	300.239	1.09369
FBgn0051809	CG31809	CG31809	58.9977	50.5594	58.9977	49.5512	1.09853
FBgn0030028	Corp	CG10965	59.9823	51.476	59.9823	50.4379	1.11294
FBgn0040091	Ugt58Fa	CG4414	171.732	159.377	171.732	157.446	1.11658
FBgn0029507	Tsp42Ed	CG12846	317.684	302.826	160.817	146.808	1.11799
FBgn0031034	CG14205	CG14205	91.3297	81.2463	61.1049	51.494	1.12579
FBgn0032805	CG10337	CG10337	283.251	268.848	239.679	223.726	1.12823
FBgn0039131	CG12268	CG12268	345.55	330.241	63.4498	53.6331	1.13355
FBgn0035715	CG10103	CG10103	323.53	308.579	238.022	222.094	1.13543
FBgn0014018	Rel	CG11992	359.432	343.95	103.01	91.0852	1.13711
FBgn0052412	CG32412	CG32412	152.918	141.035	109.271	97.1065	1.13826
FBgn0010041	GstD5	CG12242	154.689	142.738	154.689	140.916	1.13831
FBgn0035022	CG11413	CG11413	76.836	67.3393	76.836	66.1877	1.14282
FBgn0030927	CG15046	CG15046	115.479	104.641	115.479	103.123	1.14365
FBgn0030349	CG10353	CG10353	360.673	345.168	303.516	286.463	1.14646
FBgn0053333	CG33333	CG33333	76.2932	66.8143	58.554	49.1512	1.14746
FBgn0035626	lin-28	CG17334	42.3224	35.2709	41.5141	33.7941	1.15003
FBgn0022700	Cht4	CG3986	138.636	127.032	33.4876	26.7712	1.16063
FBgn0044050	Ilp3	CG14167	54.9462	46.8087	54.9462	45.8569	1.16585
FBgn0034094	Tsf3	CG3666	224.956	211.527	101.257	89.3939	1.16849
FBgn0053469	CG33469	CG33469	46.2583	38.8187	28.2765	22.2885	1.17727
FBgn0034389	Mctp	CG15078	338.197	323	190.685	175.807	1.17767
FBgn0030332	CG9360	CG9360	318.588	303.71	318.588	301.202	1.17936
FBgn0000395	cv-2	CG15671	307.274	292.615	176.33	161.899	1.18213
FBgn0016794	dos	CG1044	314.891	300.114	314.891	297.631	1.18221
FBgn0036106	CG6409	CG6409	433.596	417.427	126.321	113.506	1.18738
FBgn0034279	CG18635	CG18635	203.732	190.755	80.268	69.4718	1.19813
FBgn0020416	Idgf1	CG4472	387.731	372.019	193.319	178.389	1.19851
FBgn0035089	Phk-3	CG9358	291.533	277.018	173.53	159.182	1.20561
FBgn0039137	CG13604	CG13604	269.512	255.341	269.512	252.923	1.21074
FBgn0030925	CG6361	CG6361	241.755	228.077	48.6979	40.1703	1.21569
FBgn0051686	CG31686	CG31686	45.8855	38.49	45.8855	37.6537	1.21615
FBgn0063493	GstE7	CG17531	355.272	339.825	321.492	304.05	1.21988
FBgn0037419	Osi12	CG1154	48.851	41.1785	48.851	40.3029	1.22061
FBgn0086558	Ubi-p5E	CG32744	437.394	421.17	70.0033	59.7219	1.22161
FBgn0030060	CG2004	CG2004	379.973	364.347	171.019	156.742	1.22304
FBgn0038455	CG14907	CG14907	282.229	267.853	282.229	265.391	1.22737
FBgn0015351	CG14906	CG14906	282.229	267.853	282.229	265.391	1.22737
FBgn0035176	CG13905	CG13905	337.981	322.805	48.6114	40.101	1.23074
FBgn0030159	CG9689	CG9689	233.618	220.115	233.618	217.806	1.25008
FBgn0033980	Cyp6a20	CG10245	377.91	362.309	113.882	101.578	1.25448
FBgn0035430	CG12009	CG12009	57.8459	49.5041	57.8459	48.5094	1.2598
FBgn0036040	CG6749	CG6749	158.263	146.201	158.263	144.353	1.26329
FBgn0039666	CG11501	CG11501	26.5784	21.3458	26.5784	20.827	1.26485
FBgn0033205	CG2064	CG2064	246.379	232.607	94.9075	83.3933	1.28958
FBgn0036948	CG7298	CG7298	42.6166	35.5282	42.6166	34.7646	1.29088
FBgn0001150	gt	CG7952	33.3556	27.2756	33.3556	26.6642	1.29331
FBgn0033519	CG11825	CG11825	86.3202	76.4294	68.9005	58.6896	1.2966
FBgn0054035	CG34035	CG34035	179.63	167.076	108.112	96.0122	1.29884
FBgn0036627	CG4680	CG4680	247.831	234.027	31.8171	25.3425	1.30829
FBgn0034312	CG10916	CG10916	272.182	257.984	220.878	205.301	1.31379
FBgn0038595	CG7142	CG7142	92.1034	81.9894	27.7924	21.8725	1.31824
FBgn0020764	Alas	CG3017	538.816	521.78	355.552	337.684	1.32108
FBgn0003255	rk	CG8930	115.923	105.064	115.923	103.538	1.32408
FBgn0063497	GstE3	CG17524	481.853	465.31	481.853	462.576	1.32487
FBgn0031542	CG15414	CG15414	120.177	109.166	70.6335	60.3165	1.32753
FBgn0031267	Ipk2	CG13688	255.121	241.137	255.121	238.869	1.33458
FBgn0030309	CG1572	CG1572	479.133	462.62	155.269	141.465	1.3378
FBgn0033051	dream	CG7863	207.463	194.413	103.371	91.4255	1.35552
FBgn0036419	CG13482	CG13482	321.9	306.97	60.0467	50.4932	1.36174
FBgn0026144	CBP	CG1435	75.0813	65.6639	65.639	55.6196	1.36208
FBgn0036619	Cpr72Ec	CG4784	562.201	544.976	95.1442	83.6205	1.36255
FBgn0035623	mthl2	CG17795	200.745	187.828	154.416	140.668	1.3705
FBgn0034759	CG13511	CG13511	109.269	98.605	27.2739	21.4199	1.37507
FBgn0036780	CG7330	CG7330	116.137	105.275	116.137	103.747	1.39751
FBgn0032699	CG10383	CG10383	563.097	545.837	128.988	116.071	1.39819
FBgn0042207	CG18530	CG18530	241.82	228.134	241.82	225.84	1.40324
FBgn0035870	Gr66a	CG7189	46.1299	38.7088	46.1299	37.867	1.40446
FBgn0030929	CG15043	CG15043	505.503	488.823	184.473	169.746	1.40734
FBgn0035975	PGRP-LA	CG32042	433.079	416.937	153.084	139.406	1.4132
FBgn0033438	Mmp2	CG1794	420.349	404.302	98.5198	86.8126	1.42034
FBgn0036110	Cpr67Fb	CG18348	473.983	457.5	45.3682	37.2002	1.42753
FBgn0033188	CG1600	CG1600	609.059	591.351	160.752	146.751	1.43127
FBgn0041183	TepI	CG18096	67.7504	58.7215	52.1066	43.2411	1.44005
FBgn0038450	CG17560	CG17560	671.398	653.124	143.942	130.513	1.44078
FBgn0038660	CG14291	CG14291	221.714	208.372	221.714	206.125	1.4419
FBgn0038610	CG7675	CG7675	599.807	582.215	92.73	81.2953	1.44994
FBgn0043578	PGRP-SB1	CG9681	452.029	435.648	38.8155	31.4109	1.45322
FBgn0034255	CG18186	CG18186	34.7451	28.4982	34.7451	27.8483	1.45323
FBgn0033388	CG8046	CG8046	118.997	108.049	61.19	51.5699	1.45543
FBgn0031801	CG9498	CG9498	596.41	578.856	79.3811	68.6429	1.46573
FBgn0051634	Oatp26F	CG31634	103.936	93.4215	56.7187	47.45	1.46994
FBgn0030310	PGRP-SA	CG11709	383.028	367.329	166.189	152.052	1.4732
FBgn0053110	CG33110	CG33110	641.33	623.295	130.769	117.793	1.4735
FBgn0025628	CG4199	CG4199	639.312	621.298	372.045	354.053	1.47775
FBgn0038611	CG14309	CG14309	208.544	195.467	98.9433	87.2162	1.48858
FBgn0033789	CG13324	CG13324	246.211	232.447	246.211	230.124	1.49405
FBgn0025627	CG4194	CG4194	88.0536	78.0907	88.0536	76.8226	1.4957
FBgn0038299	Spn88Eb	CG6687	513.986	497.18	67.9612	57.7886	1.50222
FBgn0035439	CG14961	CG14961	134.575	123.075	96.2008	84.6391	1.50444
FBgn0085420	CG34391	CG34391	188.383	175.669	188.383	173.555	1.51432
FBgn0029880	CG14443	CG14443	64.0632	55.2461	64.0632	54.1724	1.52269
FBgn0033065	Cyp6w1	CG8345	731.749	713.077	176.29	161.868	1.5229
FBgn0085294	CG34265	CG34265	46.0757	38.6582	42.3119	34.5084	1.53144
FBgn0011278	lbe	CG6545	58.452	50.053	58.452	49.055	1.53761
FBgn0051041	CG31041	CG31041	43.2489	36.1005	43.2489	35.3169	1.5493
FBgn0029766	CG15784	CG15784	740.551	721.804	207.843	192.623	1.57739
FBgn0000071	Ama	CG2198	30.8699	25.1111	30.8699	24.5236	1.57998
FBgn0036656	CG13026	CG13026	166.734	154.475	145.297	131.824	1.58292
FBgn0030994	CG14193	CG14193	87.9641	78.0046	87.9641	76.7508	1.59194
FBgn0028855	CG15282	CG15282	44.3739	37.1205	44.3739	36.301	1.59618
FBgn0038873	CG5892	CG5892	25.6349	20.524	25.6349	20.0168	1.59884
FBgn0051272	CG31272	CG31272	711.119	692.52	455.492	436.408	1.60161
FBgn0037820	CG14681	CG14681	578.983	561.596	62.5806	52.8346	1.60415
FBgn0034647	pirk	CG15678	388.405	372.682	56.7508	47.4767	1.61588
FBgn0037167	CG11425	CG11425	272.788	258.582	272.788	256.169	1.62044
FBgn0020517	Skeletor	CG43161	585.606	568.164	62.9065	53.1248	1.62385
FBgn0010039	GstD3	CG4381	546.297	529.194	183.414	168.735	1.63421
FBgn0001149	GstD1	CG10045	860.08	840.631	423.666	404.969	1.63784
FBgn0030993	Mec2	CG7635	618.021	600.173	123.684	110.983	1.63938
FBgn0038412	Zip3	CG6898	456.51	440.115	222.335	206.686	1.65858
FBgn0041184	Socs36E	CG15154	623.671	605.803	97.7611	86.1127	1.65904
FBgn0013704	mt:tRNA:R	CR34078	137.721	126.15	105.697	93.6834	1.6594
FBgn0037151	CG7130	CG7130	410.334	394.42	32.3822	25.8316	1.69078
FBgn0033659	Damm	CG18188	480.964	464.435	480.964	461.715	1.70313
FBgn0035429	CG12017	CG12017	39.6322	32.8719	39.6322	32.1388	1.7078
FBgn0032538	CG16885	CG16885	202.854	189.884	84.489	73.4439	1.71574
FBgn0032040	CG13386	CG13386	251.318	237.449	100.672	88.8499	1.71889
FBgn0032587	CG5953	CG5953	702.718	684.19	702.718	681.343	1.71983
FBgn0023129	aay	CG3705	945.864	925.851	945.864	922.972	1.75196
FBgn0035789	mthl6	CG16992	33.0762	27.0416	33.0762	26.4328	1.76122
FBgn0029170	TwdlT	CG5812	394.566	378.754	394.566	376.179	1.77428
FBgn0039296	CG10420	CG10420	615.123	597.335	87.1309	75.9658	1.77618
FBgn0039630	CG11843	CG11843	241.151	227.511	55.8634	46.6841	1.80769
FBgn0053105	p24-2	CG33105	204.753	191.736	98.3143	86.6218	1.81705
FBgn0030981	CG14191	CG14191	336.888	321.735	93.9282	82.4562	1.81864
FBgn0027600	obst-B	CG4778	363.201	347.684	113.322	101.029	1.84345
FBgn0030589	CG9519	CG9519	843.316	824.068	83.4313	72.4579	1.84574
FBgn0039101	CG16710	CG16710	88.6653	78.6892	69.5846	59.3174	1.85436
FBgn0010222	Nmdmc	CG18466	832.129	812.936	71.0589	60.7059	1.88458
FBgn0013689	mt:tRNA:A	CR34077	212.368	199.23	116.339	103.937	1.89543
FBgn0040358	CG14625	CG14625	64.4116	55.5741	31.9973	25.496	1.89619
FBgn0000277	CecA2	CG1367	144.319	132.572	28.8915	22.822	1.91713
FBgn0085483	CG34454	CG34454	745.495	726.698	139.889	126.605	1.94706
FBgn0040609	CG3348	CG3348	852.124	832.791	361.418	343.509	1.95514
FBgn0035806	PGRP-SD	CG7496	650.456	632.293	183.795	169.107	1.95518
FBgn0051728	CG31728	CG31728	225.386	211.943	51.2368	42.4652	1.97248
FBgn0034143	CG8303	CG8303	965.164	945.05	138.863	125.621	2.00047
FBgn0034329	IM1	CG18108	1021.82	1001.12	107.554	95.4761	2.00882
FBgn0046322	p38c	CG33338	457.855	441.445	457.855	438.717	2.03604
FBgn0033928	Arc2	CG13941	625.38	607.491	95.5063	83.9684	2.04433
FBgn0037562	CG11671	CG11671	190.218	177.48	93.8201	82.3529	2.04499
FBgn0005626	ple	CG10118	1302.94	1280.82	70.1702	59.8817	2.06531
FBgn0052816	CG32816	CG32816	418.807	402.774	394.005	375.641	2.06822
FBgn0038160	CG9759	CG9759	96.7792	86.4871	79.5725	68.8224	2.07829
FBgn0037181	CG11370	CG11370	31.6943	25.8301	31.6943	25.2433	2.13097
FBgn0036951	CG7017	CG7017	108.125	97.4994	29.5555	23.3948	2.13281
FBgn0085256	CG34227	CG34227	1325.53	1303.36	81.9706	71.0877	2.14994
FBgn0034328	IM23	CG15066	395.077	379.252	98.4291	86.7268	2.16343
FBgn0053468	CG33468	CG33468	149.653	137.821	149.653	136.068	2.16773
FBgn0045468	Gr93d	CG31335	39.0287	32.317	39.0287	31.602	2.22161
FBgn0004554	Edg91	CG7539	52.2078	44.253	52.2078	43.3268	2.22623
FBgn0034022	CG12964	CG12964	175.951	163.491	175.951	161.539	2.28953
FBgn0034160	CG5550	CG5550	476.778	460.28	84.28	73.2478	2.32306
FBgn0047000	pncr008:3L	CR33946	150.988	139.135	150.988	137.379	2.37958
FBgn0033927	CR10102	CR10102	73.4173	64.0947	71.6159	61.2229	2.40243
FBgn0032536	Ance-3	CG17988	1462.58	1440	1324.58	1299.11	2.4243
FBgn0037126	CG14567	CG14567	982.706	962.31	59.5189	50.0252	2.42539
FBgn0031412	CG16995	CG16995	223.401	210.009	75.1061	64.5269	2.55306
FBgn0039684	Obp99d	CG15505	644.59	626.469	111.309	99.0829	2.57143
FBgn0030904	upd2	CG5988	78.7791	69.2016	69.1195	58.8946	2.60345
FBgn0036324	CG12520	CG12520	167.609	155.321	98.7629	87.0458	2.6099
FBgn0005660	Ets21C	CG2914	663.261	645.032	612.224	591.447	2.61968
FBgn0033592	CG13215	CG13215	450.004	433.652	448.655	429.678	2.63719
FBgn0033926	Arc1	CG12505	2291.28	2265.69	305.48	288.341	2.6585
FBgn0033204	CG2065	CG2065	1870.97	1846.9	1870.97	1842.61	2.75986
FBgn0033215	CG1942	CG1942	1056.17	1035.27	47.9722	39.5152	2.79065
FBgn0038851	dmrt93B	CG5737	119.288	108.327	85.2308	74.1433	2.81496
FBgn0010388	Dro	CG10816	444.273	427.964	53.0073	44.0562	2.8864
FBgn0031470	CG18557	CG18557	132.047	120.627	132.047	119.018	2.93702
FBgn0033207	CG12826	CG12826	243.352	229.611	72.0476	61.6327	3.05982
FBgn0034335	GstE1	CG5164	2088.55	2063.52	1274.13	1249	3.07407
FBgn0034741	CG4269	CG4269	1625.2	1601.97	333.805	316.232	3.09487
FBgn0036659	CG9701	CG9701	2738.2	2711.36	226.843	211.119	3.09833
FBgn0020765	Acp65Aa	CG10297	213.431	200.266	36.1696	29.0948	3.10725
FBgn0014865	Mtk	CG8175	733.379	714.682	55.1391	46.0282	3.15777
FBgn0052745	CR32745	CR32745	104.548	94.0222	63.5613	53.7382	3.2155
FBgn0041581	AttB	CG18372	969.15	948.967	168.065	153.848	3.2284
FBgn0052185	CG32185	CG32185	99.409	89.0269	99.409	87.6371	3.27186
FBgn0028544	CG16884	CG16884	644.612	626.47	115.665	103.304	3.279
FBgn0053542	upd3	CG33542	270.515	256.326	225.266	209.555	3.39153
FBgn0010385	Def	CG1385	815.179	796.068	636.468	615.61	3.39994
FBgn0010040	GstD4	CG11512	140.758	129.1	140.758	127.445	3.42303
FBgn0013681	mt:ND3	CG34076	120.824	109.77	120.824	108.239	3.4838
FBgn0027584	CG4757	CG4757	3209.72	3181.3	79.3174	68.5832	3.50131
FBgn0012042	AttA	CG10146	1062.42	1041.48	179.506	164.944	3.52769
FBgn0033593	Listericin	CG9080	3209.72	3181.3	391.3	372.981	3.61311
FBgn0030595	CG14406	CG14406	551.198	534.042	284.288	267.402	3.67312
FBgn0037724	Fst	CG9434	3209.72	3181.3	46.5455	38.2264	3.69482
FBgn0004240	Dpt	CG12763	1457.85	1435.33	79.3085	68.5782	3.75127
FBgn0013772	Cyp6a8	CG10248	3209.72	3181.3	124.331	111.599	3.79698
FBgn0010381	Drs	CG10810	3177.94	3149.8	139.271	126.015	3.84384
FBgn0034407	DptB	CG10794	2077.27	2052.35	98.9905	87.2585	3.92158
FBgn0051890	tRNA:CR31890	CR31890	113.747	102.961	108.424	96.2918	3.9727
FBgn0053665	CG33665	CG33665	182.025	169.428	103.239	91.3034	3.97669
FBgn0041579	AttC	CG4740	2418.19	2392.09	101.202	89.3488	4.00401
FBgn0259098	CG42246	CG42246	2904.14	2876.97	1092.26	1068.01	4.02851
FBgn0037762	eloF	CG16905	744.452	725.681	77.3601	66.6846	4.14159
FBgn0030824	CG5070	CG5070	358.906	343.436	272.667	256.064	4.18751
FBgn0038530	AttD	CG7629	416.199	400.219	383.834	365.604	4.26244
FBgn0000279	CecC	CG1373	522.641	505.722	28.4823	22.461	4.32086
FBgn0032057	CG9287	CG9287	339.428	324.208	183.208	168.549	5.36025
FBgn0039759	CG9733	CG9733	3209.72	3181.3	433.694	414.846	5.41711
FBgn0000278	CecB	CG1878	612.404	594.636	39.5939	32.1022	5.57044
FBgn0010038	GstD2	CG4181	3209.72	3181.3	261.776	245.352	6.76107
FBgn0033830	CG10814	CG10814	2151.21	2125.86	124.687	111.932	6.94336
FBgn0032058	CG9289	CG9289	3209.72	3181.3	1461.67	1435.83	7.92995
