# Supplementary material for: The Drosophila HNF4 nuclear receptor promotes glucose-stimulated insulin secretion and mitochondrial function in adults
Source: eLife. 2016 May 17;5:e11183. doi: 10.7554/eLife.11183 (PMC4869932; doi:10.7554/eLife.11183)
Supplement: Supplementary file 3. — The chromosomal region and coordinates are indicated for each enrichment peak with neighboring genes listed below each region. Genes are listed from proximal to distal, where the distance reported represents the number of base pairs from the TSS to the middle of the enrichment peak. Gene symbols and corresponding FlyBase gene ID numbers are reported, along with chromosomal location, gene start and stop sites, strand, and TSS position. Neighboring genes also identified by RNA-seq as being either up- or down-regulated in dHNF4 mutants are highlighted in blue and beige, respectively. DOI: http://dx.doi.org/10.7554/eLife.11183.021 [file elife-11183-supp3.xlsx]

## Sheet: Sheet1
Printed below are the region coordinates followed by the closest genes and any genes within the neighborhood (Distance to TSS from middle of region, Gene text, Chr, Start, Stop, Strand, Position TSS)
Enrichment regions determined with MACS2 and FDR cutoff of %1
chr2L	478933	479342	0
			550	cbt|FBgn0043364	chr2L	476445	479687	-	479687		Closest
			550	cbt|FBgn0043364	chr2L	476445	479687	-	479687		Closest
			550	cbt|FBgn0043364	chr2L	476445	479687	-	479687		Closest
			2918	ush|FBgn0003963	chr2L	476219	540531	+	476219
			2918	ush|FBgn0003963	chr2L	476219	540531	+	476219
			4122	CG4297|FBgn0031258	chr2L	458875	475015	-	475015
			6125	MED15|FBgn0027592	chr2L	473012	476169	+	473012
			6938	CG4297|FBgn0031258	chr2L	458875	472199	-	472199
chr2L	487865	488086	1
			2859	ush|FBgn0003963	chr2L	490834	540531	+	490834		Closest
			8288	cbt|FBgn0043364	chr2L	476445	479687	-	479687
			8288	cbt|FBgn0043364	chr2L	476445	479687	-	479687
			8288	cbt|FBgn0043364	chr2L	476445	479687	-	479687
chr2L	1124282	1124433	2
			4595	Pino|FBgn0016926	chr2L	1114653	1128952	-	1128952		Closest
			4958	CG4552|FBgn0031304	chr2L	1129315	1132410	+	1129315
			9740	Iris|FBgn0031305	chr2L	1132331	1134097	-	1134097
chr2L	2769621	2770080	3
			215	colt|FBgn0019830	chr2L	2768589	2770065	-	2770065		Closest
			215	colt|FBgn0019830	chr2L	2768598	2770065	-	2770065		Closest
			215	colt|FBgn0019830	chr2L	2768604	2770065	-	2770065		Closest
			215	colt|FBgn0019830	chr2L	2768617	2770065	-	2770065		Closest
			285	CG2862|FBgn0031459	chr2L	2770135	2770903	+	2770135
			343	CG2862|FBgn0031459	chr2L	2770193	2770807	+	2770193
			1685	Taf10b|FBgn0026324	chr2L	2767280	2768165	-	2768165
			1925	CG15399|FBgn0031460	chr2L	2770883	2771775	-	2771775
			1949	Taf10|FBgn0028398	chr2L	2767901	2768611	+	2767901
			3616	aph-1|FBgn0031458	chr2L	2766234	2767153	+	2766234
			4165	CG3077|FBgn0031457	chr2L	2764066	2765685	-	2765685
			9936	Trn-SR|FBgn0031456	chr2L	2759914	2763609	+	2759914
chr2L	2804530	2804849	4
			828	daw|FBgn0031461	chr2L	2805517	2812146	+	2805517		Closest
			4711	Syt1|FBgn0004242	chr2L	2779266	2799978	-	2799978
			4711	Syt1|FBgn0004242	chr2L	2780740	2799978	-	2799978
			4711	Syt1|FBgn0004242	chr2L	2780740	2799978	-	2799978
			4711	Syt1|FBgn0004242	chr2L	2780740	2799978	-	2799978
			4711	Syt1|FBgn0004242	chr2L	2780740	2799978	-	2799978
			6858	CR43821|FBgn0264369	chr2L	2797831	2798320	+	2797831
			7747	CG2964|FBgn0031462	chr2L	2812436	2814428	+	2812436
			9146	Syt1|FBgn0004242	chr2L	2779266	2795543	-	2795543
chr2L	4332738	4333018	5
			1047	Atet|FBgn0020762	chr2L	4333925	4345410	+	4333925		Closest
			1047	Atet|FBgn0020762	chr2L	4333925	4345410	+	4333925		Closest
			1047	Atet|FBgn0020762	chr2L	4333925	4345775	+	4333925		Closest
			8306	CG16857|FBgn0028482	chr2L	4324572	4331836	+	4324572
chr2L	8000497	8000612	6
			1621	CG7224|FBgn0031971	chr2L	7998933	7999675	+	7998933		Closest
			1621	CG7224|FBgn0031971	chr2L	7998933	7999742	+	7998933		Closest
			2404	CG7227|FBgn0031970	chr2L	7994837	7998150	-	7998150
			2851	CG7227|FBgn0031970	chr2L	7994837	7997703	-	7997703
			3758	Wwox|FBgn0031972	chr2L	7999669	8004312	-	8004312
			6371	pes|FBgn0031969	chr2L	7986785	7994183	-	7994183
			6371	pes|FBgn0031969	chr2L	7987112	7994183	-	7994183
			6698	Spn28D|FBgn0031973	chr2L	8004547	8007252	-	8007252
			8922	CG12560|FBgn0031974	chr2L	8008320	8009476	-	8009476
			8975	pes|FBgn0031969	chr2L	7987112	7991579	-	7991579
			8975	pes|FBgn0031969	chr2L	7990963	7991579	-	7991579
chr2L	9576134	9576583	7
			395	Mtpalpha|FBgn0028479	chr2L	9573574	9576753	-	9576753		Closest
			3279	CG31709|FBgn0051709	chr2L	9578535	9579637	-	9579637
			5383	gcm|FBgn0014179	chr2L	9579448	9581741	-	9581741
			6042	CG3838|FBgn0032130	chr2L	9570316	9573571	+	9570316
			7467	CG3838|FBgn0032130	chr2L	9568891	9573571	+	9568891
			9609	jp|FBgn0032129	chr2L	9547719	9566749	-	9566749
			9685	CR43621|FBgn0263612	chr2L	9584669	9586043	-	9586043
			9685	CR43621|FBgn0263612	chr2L	9584669	9586043	-	9586043
chr2L	9915252	9915674	8
			211	yip2|FBgn0040064	chr2L	9915252	9917219	+	9915252		Closest
			2553	Srp54|FBgn0024285	chr2L	9912910	9915043	+	9912910
			2712	CG5885|FBgn0025700	chr2L	9917220	9918175	-	9918175
			2856	Etl1|FBgn0032157	chr2L	9908829	9912607	-	9912607
			3154	CG4598|FBgn0032160	chr2L	9918617	9919900	+	9918617
			3154	CG4598|FBgn0032160	chr2L	9918617	9920119	+	9918617
			4696	CG4594|FBgn0032161	chr2L	9920159	9921458	+	9920159
			4696	CG4594|FBgn0032161	chr2L	9920159	9921458	+	9920159
			6169	CG4592|FBgn0032162	chr2L	9921632	9922765	+	9921632
			6169	CG4592|FBgn0032162	chr2L	9921632	9922859	+	9921632
			6831	CG13124|FBgn0032156	chr2L	9903378	9908632	-	9908632
			6831	CG13124|FBgn0032156	chr2L	9903378	9908632	-	9908632
			6831	CG13124|FBgn0032156	chr2L	9903378	9908632	-	9908632
			6831	CG13124|FBgn0032156	chr2L	9903378	9908632	-	9908632
			6831	CG13124|FBgn0032156	chr2L	9903378	9908632	-	9908632
			6831	CG13124|FBgn0032156	chr2L	9903378	9908632	-	9908632
			6831	CG13124|FBgn0032156	chr2L	9903378	9908632	-	9908632
			6831	CG13124|FBgn0032156	chr2L	9903378	9908632	-	9908632
			6831	CG13124|FBgn0032156	chr2L	9903385	9908632	-	9908632
			9401	TbCMF46|FBgn0032163	chr2L	9922736	9924864	-	9924864
			9697	CG42366|FBgn0259712	chr2L	9925160	9930377	+	9925160
			9697	CG42366|FBgn0259712	chr2L	9925160	9930377	+	9925160
chr2L	9918720		9
			165	CG4598|FBgn0032160	chr2L	9918617	9919900	+	9918617		Closest
			165	CG4598|FBgn0032160	chr2L	9918617	9920119	+	9918617		Closest
			607	CG5885|FBgn0025700	chr2L	9917220	9918175	-	9918175
			1377	CG4594|FBgn0032161	chr2L	9920159	9921458	+	9920159
			1377	CG4594|FBgn0032161	chr2L	9920159	9921458	+	9920159
			2850	CG4592|FBgn0032162	chr2L	9921632	9922765	+	9921632
			2850	CG4592|FBgn0032162	chr2L	9921632	9922859	+	9921632
			3530	yip2|FBgn0040064	chr2L	9915252	9917219	+	9915252
			5872	Srp54|FBgn0024285	chr2L	9912910	9915043	+	9912910
			6082	TbCMF46|FBgn0032163	chr2L	9922736	9924864	-	9924864
			6175	Etl1|FBgn0032157	chr2L	9908829	9912607	-	9912607
			6378	CG42366|FBgn0259712	chr2L	9925160	9930377	+	9925160
			6378	CG42366|FBgn0259712	chr2L	9925160	9930377	+	9925160
chr2L	9949244	9949352	10
			1157	mir-87|FBgn0262428	chr2L	9950435	9950455	-	9950455		Closest
			1892	CG5853|FBgn0032167	chr2L	9940772	9947406	-	9947406
			1892	CG5853|FBgn0032167	chr2L	9940772	9947406	-	9947406
			4881	CG13126|FBgn0032168	chr2L	9952427	9954179	-	9954179
			5150	CG4709|FBgn0032169	chr2L	9954448	9956175	+	9954448
			7720	CG5846|FBgn0032171	chr2L	9956147	9957018	-	9957018
			7988	CG4658|FBgn0032170	chr2L	9957286	9960167	+	9957286
			7988	CG4658|FBgn0032170	chr2L	9957286	9960167	+	9957286
			7998	CG4658|FBgn0032170	chr2L	9957296	9960167	+	9957296
chr2L	10514596	10514772	11
			2220	Fatp|FBgn0021953	chr2L	10511251	10516904	-	10516904		Closest
			2650	Lrr47|FBgn0010398	chr2L	10517334	10518983	+	10517334
			2650	Lrr47|FBgn0010398	chr2L	10517334	10519268	+	10517334
			4224	CG7384|FBgn0032262	chr2L	10507858	10510460	-	10510460
			7568	CG6094|FBgn0032261	chr2L	10507116	10507917	+	10507116
			7907	Myo31DF|FBgn0086347	chr2L	10491681	10506777	-	10506777
			7907	Myo31DF|FBgn0086347	chr2L	10491681	10506777	-	10506777
			7907	Myo31DF|FBgn0086347	chr2L	10491813	10506777	-	10506777
chr2R	4033049	4033210	12
			352	Lpin|FBgn0263593	chr2R	4024823	4033481	-	4033481		Closest
			352	Lpin|FBgn0263593	chr2R	4024823	4033481	-	4033481		Closest
			352	Lpin|FBgn0263593	chr2R	4024823	4033481	-	4033481		Closest
			352	Lpin|FBgn0263593	chr2R	4025492	4033481	-	4033481		Closest
			352	Lpin|FBgn0263593	chr2R	4025492	4033481	-	4033481		Closest
			352	Lpin|FBgn0263593	chr2R	4025492	4033481	-	4033481		Closest
			352	Lpin|FBgn0263593	chr2R	4025492	4033481	-	4033481		Closest
			3373	kermit|FBgn0010504	chr2R	4034422	4036502	-	4036502
			3794	kermit|FBgn0010504	chr2R	4034422	4036923	-	4036923
chr2R	4556222	4556342	13
			1945	Acsl|FBgn0263120	chr2R	4558227	4570295	+	4558227		Closest
			8441	CG30354|FBgn0050354	chr2R	4564723	4565165	+	4564723	Complex III factor
			8441	CG30354|FBgn0050354	chr2R	4564723	4565165	+	4564723
chr2R	5025752	5025994	14
			105	CG8788|FBgn0028955	chr2R	5025978	5029485	+	5025978		Closest
			419	alc|FBgn0260972	chr2R	5022879	5025454	-	5025454
			5541	shrb|FBgn0086656	chr2R	5029650	5031414	-	5031414
			5590	Prp38|FBgn0050342	chr2R	5031463	5032655	+	5031463
			5882	Hydr1|FBgn0033382	chr2R	5019991	5022957	+	5019991
			5882	Hydr1|FBgn0033382	chr2R	5019991	5022957	+	5019991
			5882	Hydr1|FBgn0033382	chr2R	5019991	5022957	+	5019991
			6388	CG18659|FBgn0027561	chr2R	5010808	5019485	-	5019485
			6388	CG18659|FBgn0027561	chr2R	5010808	5019485	-	5019485
			6388	CG18659|FBgn0027561	chr2R	5010808	5019485	-	5019485
			6388	CG18659|FBgn0027561	chr2R	5010808	5019485	-	5019485
			6550	CG18659|FBgn0027561	chr2R	5010808	5019323	-	5019323
			6568	CG18659|FBgn0027561	chr2R	5010808	5019305	-	5019305
			6880	CG30344|FBgn0050344	chr2R	5032753	5036016	+	5032753
chr2R	5493429	5493567	15
			4	CG30000|FBgn0050000	chr2R	5493494	5494688	+	5493494		Closest
			1298	CG30005|FBgn0050005	chr2R	5494796	5495854	+	5494796
			2271	CG1902|FBgn0033434	chr2R	5491227	5493128	+	5491227
			3093	CG30339|FBgn0050339	chr2R	5488935	5490405	-	5490405
			4293	CG12926|FBgn0033437	chr2R	5495632	5497791	-	5497791
			4783	CG30340|FBgn0050340	chr2R	5487413	5488715	-	5488715
			6262	clos|FBgn0261016	chr2R	5475457	5487236	-	5487236
chr2R	5798447	5798666	16
			159	CG12140|FBgn0033465	chr2R	5798397	5800992	+	5798397		Closest
			159	CG12140|FBgn0033465	chr2R	5798397	5800992	+	5798397		Closest
			4761	Fmrf|FBgn0000715	chr2R	5793795	5797961	+	5793795
			7769	CG1441|FBgn0033464	chr2R	5786522	5790787	-	5790787
			7769	CG1441|FBgn0033464	chr2R	5786522	5790787	-	5790787
chr2R	6362171	6362450	17
		*	672	whd|FBgn0261862	chr2R	6356977	6362982	-	6362982		Closest			*Validated as downregulated in dHNF4 mutants by Northern blot
			5301	trsn|FBgn0033528	chr2R	6366515	6367611	-	6367611
			5354	CG17765|FBgn0033529	chr2R	6367664	6369390	+	6367664
			6190	CG11777|FBgn0033527	chr2R	6356120	6357147	+	6356120
			6266	Caf1-105|FBgn0033526	chr2R	6353505	6356044	-	6356044
chr2R	6365451	6365705	18
			494	whd|FBgn0261862	chr2R	6356977	6366072	-	6366072		Closest
			494	whd|FBgn0261862	chr2R	6356977	6366072	-	6366072		Closest
			2033	trsn|FBgn0033528	chr2R	6366515	6367611	-	6367611
			2086	CG17765|FBgn0033529	chr2R	6367664	6369390	+	6367664
			9458	CG11777|FBgn0033527	chr2R	6356120	6357147	+	6356120
			9534	Caf1-105|FBgn0033526	chr2R	6353505	6356044	-	6356044
chr2R	9741473	9741619	19
			289	CG6543|FBgn0033879	chr2R	9740451	9741835	-	9741835		Closest
			289	CG6543|FBgn0033879	chr2R	9740451	9741835	-	9741835		Closest
			1723	CG6553|FBgn0033880	chr2R	9742082	9743269	-	9743269
			4160	CG30485|FBgn0050485	chr2R	9737386	9740487	+	9737386
			4675	tum|FBgn0086356	chr2R	9743654	9746221	-	9746221
			4915	Uba3|FBgn0263697	chr2R	9746461	9747936	+	9746461
			7649	CG30484|FBgn0050484	chr2R	9733897	9737339	+	9733897
			7790	synaptogyrin|FBgn0033876	chr2R	9729254	9733756	-	9733756
			7960	CG16935|FBgn0033883	chr2R	9747853	9749506	-	9749506
			7970	CG13344|FBgn0033884	chr2R	9749516	9751660	+	9749516
chr2R	15192549	15192869	20
			42	CG7461|FBgn0034432	chr2R	15192667	15194688	+	15192667		Closest
			5487	endoB|FBgn0034433	chr2R	15194951	15198196	-	15198196
			5487	endoB|FBgn0034433	chr2R	15194951	15198196	-	15198196
			5487	endoB|FBgn0034433	chr2R	15194951	15198196	-	15198196
			5487	endoB|FBgn0034433	chr2R	15194951	15198196	-	15198196
			6962	Tab2|FBgn0086358	chr2R	15185747	15191528	+	15185747
chr2R	17276816	17277013	21
			14	Acox57D-d|FBgn0034629	chr2R	17276900	17279943	+	17276900		Closest
			3056	Acox57D-p|FBgn0034628	chr2R	17273858	17276787	+	17273858
			3195	EfSec|FBgn0034627	chr2R	17272059	17273719	-	17273719
			5069	CG10795|FBgn0034626	chr2R	17270731	17271845	-	17271845
			9948	cv-2|FBgn0000395	chr2R	17242519	17266966	-	17266966
chr2R	18457270	18457971	22
			7769	CG11362|FBgn0034737	chr2R	18449851	18450635	+	18449851		Closest
			8051	px|FBgn0003175	chr2R	18381801	18449569	-	18449569
			8051	px|FBgn0003175	chr2R	18384008	18449569	-	18449569
chr2R	18459423	18459794	23
			9757	CG11362|FBgn0034737	chr2R	18449851	18450635	+	18449851		Closest
chr2R	18954866	18955176	24
		Unknown…fat metabolism	245	l(2)k09913|FBgn0021979	chr2R	18954776	18959397	+	18954776		Closest
			245	l(2)k09913|FBgn0021979	chr2R	18954776	18959403	+	18954776		Closest
			2715	CG42640|FBgn0261363	chr2R	18952306	18954705	+	18952306
			3235	CG9890|FBgn0034814	chr2R	18950269	18951786	-	18951786
			4601	tRNA:CR30201|FBgn0050201	chr2R	18959541	18959622	-	18959622
			4897	l(2)06496|FBgn0010622	chr2R	18948942	18950124	-	18950124
			5082	tRNA:CR30202|FBgn0050202	chr2R	18960103	18960184	+	18960103
			6469	snoRNA:229|FBgn0065073	chr2R	18961351	18961490	-	18961490
			7221	Fib|FBgn0003062	chr2R	18960419	18962242	-	18962242
			7330	CG3085|FBgn0034816	chr2R	18962351	18964379	+	18962351
			7570	CG3085|FBgn0034816	chr2R	18962591	18964379	+	18962591
			9216	CG30194|FBgn0050194	chr2R	18945805	18946218	+	18945805
			9216	CG30194|FBgn0050194	chr2R	18945805	18949073	+	18945805
chr2R	19755731	19756063	25
			228	Thiolase|FBgn0025352	chr2R	19754170	19756125	-	19756125		Closest
			1898	ken|FBgn0011236	chr2R	19757795	19764964	+	19757795
			2961	CG5569|FBgn0034919	chr2R	19752936	19754176	+	19752936
			2981	CG4585|FBgn0025335	chr2R	19750484	19752916	-	19752916
			5763	TBPH|FBgn0025790	chr2R	19746852	19750134	-	19750134
			5763	TBPH|FBgn0025790	chr2R	19746852	19750134	-	19750134
			5763	TBPH|FBgn0025790	chr2R	19746852	19750134	-	19750134
			5794	TBPH|FBgn0025790	chr2R	19746589	19750103	-	19750103
			5794	TBPH|FBgn0025790	chr2R	19746852	19750103	-	19750103
			5794	TBPH|FBgn0025790	chr2R	19746852	19750103	-	19750103
			9584	bgcn|FBgn0004581	chr2R	19740800	19746313	-	19746313
			9822	TM4SF|FBgn0020372	chr2R	19765719	19768382	+	19765719
chr3L	1652996	1653150	26
			69	CG7970|FBgn0035252	chr3L	1653004	1654111	+	1653004		Closest
			69	CG7970|FBgn0035252	chr3L	1653004	1654111	+	1653004		Closest
			174	CG7967|FBgn0035251	chr3L	1651431	1652899	-	1652899
			4068	CG13920|FBgn0025712	chr3L	1649005	1651500	+	1649005
			5205	Bro|FBgn0013755	chr3L	1647868	1648611	+	1647868
			5610	CG17249|FBgn0035249	chr3L	1645930	1647463	-	1647463
			7607	CG13919|FBgn0035248	chr3L	1645466	1645982	+	1645466
			7875	alphaCop|FBgn0025725	chr3L	1641065	1645198	-	1645198
			7875	alphaCop|FBgn0025725	chr3L	1641065	1645198	-	1645198
chr3L	7712239	7712924	27
			121	CG12262|FBgn0035811	chr3L	7712460	7714571	+	7712460		Closest
			1087	Ank2|FBgn0261788	chr3L	7648488	7711494	-	7711494
			1087	Ank2|FBgn0261788	chr3L	7648488	7711494	-	7711494
			1087	Ank2|FBgn0261788	chr3L	7648488	7711494	-	7711494
			1087	Ank2|FBgn0261788	chr3L	7697917	7711494	-	7711494
			1087	Ank2|FBgn0261788	chr3L	7702019	7711494	-	7711494
			3158	Ank2|FBgn0261788	chr3L	7648488	7709423	-	7709423
			3158	Ank2|FBgn0261788	chr3L	7648488	7709423	-	7709423
			5832	Ank2|FBgn0261788	chr3L	7648488	7706749	-	7706749
			5832	Ank2|FBgn0261788	chr3L	7648488	7706749	-	7706749
			5832	Ank2|FBgn0261788	chr3L	7648488	7706749	-	7706749
			5832	Ank2|FBgn0261788	chr3L	7648488	7706749	-	7706749
			5832	Ank2|FBgn0261788	chr3L	7648488	7706749	-	7706749
			5832	Ank2|FBgn0261788	chr3L	7648488	7706749	-	7706749
			5832	Ank2|FBgn0261788	chr3L	7648488	7706749	-	7706749
			5832	Ank2|FBgn0261788	chr3L	7689610	7706749	-	7706749
			5832	Ank2|FBgn0261788	chr3L	7697917	7706749	-	7706749
			5835	Ank2|FBgn0261788	chr3L	7702019	7706746	-	7706746
			6960	CG7457|FBgn0035812	chr3L	7714904	7719541	-	7719541
chr3L	11106562	11106676	28
			220	Sod|FBgn0003462	chr3L	11105380	11106839	-	11106839		Closest
			220	Sod|FBgn0003462	chr3L	11105380	11106839	-	11106839		Closest
			3830	CG7638|FBgn0036133	chr3L	11102789	11105216	+	11102789
			4015	CG34012|FBgn0054012	chr3L	11101919	11102604	-	11102604
			4946	fd68A|FBgn0036134	chr3L	11107268	11111565	-	11111565
			5285	CG12522|FBgn0036131	chr3L	11101334	11101831	+	11101334
			5899	fd68A|FBgn0036134	chr3L	11107268	11112518	-	11112518
			6144	CG32073|FBgn0052073	chr3L	11100107	11100475	-	11100475
			6891	fd68A|FBgn0036134	chr3L	11107268	11113510	-	11113510
			7255	fd68A|FBgn0036134	chr3L	11107268	11113874	-	11113874
			7255	fd68A|FBgn0036134	chr3L	11107268	11113874	-	11113874
			7255	fd68A|FBgn0036134	chr3L	11107268	11113874	-	11113874
			7255	fd68A|FBgn0036134	chr3L	11107268	11113874	-	11113874
			7255	fd68A|FBgn0036134	chr3L	11107268	11113874	-	11113874
			7327	mRpL2|FBgn0036135	chr3L	11113946	11115140	+	11113946
			9647	CG32071|FBgn0052071	chr3L	11096520	11096972	-	11096972
			9696	Ufd1-like|FBgn0036136	chr3L	11115065	11116315	-	11116315
			9828	CG42575|FBgn0260795	chr3L	11116447	11127762	+	11116447
chr3L	12401722	12401913	29
			68	CG32103|FBgn0052103	chr3L	12396604	12401749	-	12401749		Closest
			6783	Smyd4|FBgn0036282	chr3L	12392638	12395034	-	12395034
			8862	Gap69C|FBgn0020655	chr3L	12408125	12410679	-	12410679
			8862	Gap69C|FBgn0020655	chr3L	12408125	12410679	-	12410679
			9396	CG32104|FBgn0052104	chr3L	12386903	12392421	-	12392421
chr3L	14749643	14749765	30
			1357	CG42507|FBgn0260233	chr3L	14741028	14751061	-	14751061		Closest
			1357	CG42507|FBgn0260233	chr3L	14741028	14751061	-	14751061		Closest
			1357	Trl|FBgn0013263	chr3L	14741028	14751061	-	14751061		Closest
			1357	Trl|FBgn0013263	chr3L	14741028	14751061	-	14751061		Closest
			1357	Trl|FBgn0013263	chr3L	14741028	14751061	-	14751061		Closest
			1357	Trl|FBgn0013263	chr3L	14743341	14751061	-	14751061		Closest
			1357	Trl|FBgn0013263	chr3L	14743341	14751061	-	14751061		Closest
			1357	Trl|FBgn0013263	chr3L	14743341	14751061	-	14751061		Closest
			1357	Trl|FBgn0013263	chr3L	14745944	14751061	-	14751061		Closest
			1357	Trl|FBgn0013263	chr3L	14745944	14751061	-	14751061		Closest
			1357	Trl|FBgn0013263	chr3L	14745944	14751061	-	14751061		Closest
			5239	CG33260|FBgn0053260	chr3L	14753619	14754943	-	14754943
			5423	CG9384|FBgn0036446	chr3L	14755127	14760802	+	14755127
			5423	CG9384|FBgn0036446	chr3L	14755127	14760802	+	14755127
chr3L	15547479	15547676	31
			365	AGO2|FBgn0087035	chr3L	15547212	15554141	+	15547212		Closest
			365	AGO2|FBgn0087035	chr3L	15547212	15554141	+	15547212		Closest
			8587	CG7739|FBgn0036509	chr3L	15553825	15556164	-	15556164
			8949	CG7427|FBgn0036510	chr3L	15556526	15558371	+	15556526
			8949	CG7427|FBgn0036510	chr3L	15556526	15558371	+	15556526
			8949	CG7427|FBgn0036510	chr3L	15556526	15558371	+	15556526
			8949	CG7427|FBgn0036510	chr3L	15556526	15558371	+	15556526
			8949	CG7427|FBgn0036510	chr3L	15556526	15558658	+	15556526
chr3L	16993557	16993751	32
			1805	CG3764|FBgn0036684	chr3L	16987816	16995459	-	16995459		Closest
			1805	CG3764|FBgn0036684	chr3L	16987816	16995459	-	16995459		Closest
			2031	mir-2500|FBgn0262189	chr3L	16991556	16991623	-	16991623
			2031	mir-2500|FBgn0262189	chr3L	16991599	16991623	-	16991623
			2076	mir-2500|FBgn0262189	chr3L	16991557	16991578	-	16991578
chr3L	18990252	18990410	33
			1051	CG18135|FBgn0036837	chr3L	18983125	18991382	-	18991382		Closest
			3376	CG3808|FBgn0036838	chr3L	18990974	18993707	-	18993707
			6020	CG18136|FBgn0036839	chr3L	18994084	18996351	-	18996351
			7417	CG34256|FBgn0085285	chr3L	18981835	18982914	-	18982914
			9074	CG11619|FBgn0036836	chr3L	18979158	18981257	-	18981257
chr3R	4179813	4179951	34
			2806	stck|FBgn0020249	chr3R	4182688	4185685	+	4182688		Closest
			2806	stck|FBgn0020249	chr3R	4182688	4185685	+	4182688		Closest
			4359	Atg13|FBgn0261108	chr3R	4175523	4178538	+	4175523
			6442	CG7352|FBgn0037581	chr3R	4173440	4175017	+	4173440
			6582	CG7352|FBgn0037581	chr3R	4173300	4175017	+	4173300
			8393	CG9684|FBgn0037583	chr3R	4185679	4188275	-	4188275
			8665	CG7963|FBgn0037584	chr3R	4188547	4189615	+	4188547
			9759	DppIII|FBgn0037580	chr3R	4170123	4173186	+	4170123
			9759	DppIII|FBgn0037580	chr3R	4170123	4173186	+	4170123
chr3R	4765507	4765669	35
			1125	skap|FBgn0037643	chr3R	4764463	4768278	+	4764463		Closest
			1125	skap|FBgn0037643	chr3R	4764463	4768748	+	4764463		Closest
			1125	skap|FBgn0037643	chr3R	4764463	4768748	+	4764463		Closest
			4736	osk|FBgn0003015	chr3R	4760852	4764116	+	4760852
			4736	osk|FBgn0003015	chr3R	4760852	4764116	+	4760852
			5148	CG11964|FBgn0037644	chr3R	4768675	4770736	-	4770736
			7990	pyd|FBgn0262614	chr3R	4653239	4757598	-	4757598
chr3R	8232389	8232708	36
			295	CG5167|FBgn0038038	chr3R	8232253	8233823	+	8232253		Closest
			799	Cyp9f2|FBgn0038037	chr3R	8229061	8231749	-	8231749
			1495	CG5196|FBgn0038039	chr3R	8234043	8237379	+	8234043
			1927	CG5196|FBgn0038039	chr3R	8234475	8237379	+	8234475
			4988	lig3|FBgn0038035	chr3R	8224732	8227560	-	8227560
			6619	snmRNA:649|FBgn0065087	chr3R	8239109	8239167	-	8239167
			6911	Dip-C|FBgn0000455	chr3R	8237530	8239459	-	8239459
			7001	pps|FBgn0082831	chr3R	8239549	8246972	+	8239549
			7009	pps|FBgn0082831	chr3R	8239557	8246972	+	8239557
			7898	Cyp9f3Psi|FBgn0038034	chr3R	8221728	8224650	-	8224650
chr3R	14973358	14973629	37
			135	Ppcs|FBgn0261285	chr3R	14964775	14973628	-	14973628		Closest
			135	Ppcs|FBgn0261285	chr3R	14964775	14973628	-	14973628		Closest
			5908	CG5835|FBgn0038682	chr3R	14974353	14979401	-	14979401
			9245	CG11779|FBgn0038683	chr3R	14979818	14982738	-	14982738
			9468	nos|FBgn0002962	chr3R	14982961	14985923	+	14982961
chr3R	16382518	16382796	38
			745	att-ORFA|FBgn0067783	chr3R	16378110	16383402	-	16383402		Closest
			745	att-ORFA|FBgn0067783	chr3R	16378355	16383402	-	16383402		Closest
			994	CG5180|FBgn0043457	chr3R	16383651	16385481	+	16383651
			994	CG5180|FBgn0043457	chr3R	16383651	16385483	+	16383651
			2527	att-ORFB|FBgn0067782	chr3R	16378355	16380130	-	16380130
			3175	CG15922|FBgn0040575	chr3R	16385428	16385832	-	16385832
			3924	CG5191|FBgn0038803	chr3R	16386581	16398635	+	16386581
			3924	CG5191|FBgn0038803	chr3R	16386581	16398635	+	16386581
			3924	CG5191|FBgn0038803	chr3R	16386581	16398635	+	16386581
			3924	CG5191|FBgn0038803	chr3R	16386581	16398635	+	16386581
			4624	Stat92E|FBgn0016917	chr3R	16361404	16378033	-	16378033
			4624	Stat92E|FBgn0016917	chr3R	16361404	16378033	-	16378033
			5806	Stat92E|FBgn0016917	chr3R	16361404	16376851	-	16376851
			5806	Stat92E|FBgn0016917	chr3R	16361404	16376851	-	16376851
			5806	Stat92E|FBgn0016917	chr3R	16361404	16376851	-	16376851
			7131	CG10877|FBgn0038804	chr3R	16388207	16389788	-	16389788
			8704	CG5191|FBgn0038803	chr3R	16391361	16398635	+	16391361
chr3R	19978339	19978528	39
			398	CG6178|FBgn0039156	chr3R	19978035	19980617	+	19978035		Closest
			411	Mpk2|FBgn0015765	chr3R	19976137	19978022	-	19978022
			750	Mpk2|FBgn0015765	chr3R	19976137	19977683	-	19977683
			766	Mpk2|FBgn0015765	chr3R	19976137	19977667	-	19977667
			2509	p38c|FBgn0046322	chr3R	19974741	19975924	-	19975924
			3789	Slimp|FBgn0051133	chr3R	19973157	19974644	-	19974644
			8577	Myo95E|FBgn0039157	chr3R	19980547	19987010	-	19987010
			8577	Myo95E|FBgn0039157	chr3R	19980547	19987010	-	19987010
			8577	Myo95E|FBgn0039157	chr3R	19980547	19987010	-	19987010
			8577	Myo95E|FBgn0039157	chr3R	19980547	19987010	-	19987010
			8783	Myo95E|FBgn0039157	chr3R	19981419	19987216	-	19987216
			8783	Myo95E|FBgn0039157	chr3R	19981419	19987216	-	19987216
			9078	CG6182|FBgn0039158	chr3R	19987511	19988938	+	19987511
chr3R	21133672	21133919	40
			313	CG10550|FBgn0039321	chr3R	21132128	21134108	-	21134108		Closest
			313	CG10550|FBgn0039321	chr3R	21132128	21134108	-	21134108		Closest
			313	CG10550|FBgn0039321	chr3R	21132128	21134108	-	21134108		Closest
			2869	CG31099|FBgn0051099	chr3R	21135150	21136664	-	21136664
		unknown	3897	CG31436|FBgn0051436	chr3R	21129898	21131372	+	21129898
			5610	CG31370|FBgn0051370	chr3R	21128185	21129707	+	21128185
			5759	CG31087|FBgn0051087	chr3R	21136748	21139554	-	21139554
			8042	CG10559|FBgn0039323	chr3R	21140215	21141837	-	21141837
			8517	CG31288|FBgn0051288	chr3R	21123681	21125278	-	21125278
chr3R	22290222	22290357	41
			1030	CG5455|FBgn0039430	chr3R	22291319	22295731	+	22291319		Closest
			6215	CG14238|FBgn0039429	chr3R	22284074	22286468	+	22284074
			7691	CG14237|FBgn0039428	chr3R	22282598	22282963	+	22282598
			8427	Pdf|FBgn0023178	chr3R	22281183	22281862	-	22281862
			9755	CG43117|FBgn0262577	chr3R	22280534	22280761	+	22280534
chr3R	22773074	22773220	42
			92	tRNA:CR31071|FBgn0051071	chr3R	22772984	22773055	-	22773055		Closest
			157	tRNA:CR31070|FBgn0051070	chr3R	22773233	22773304	-	22773304
		TOMM34	442	CG18472|FBgn0039463	chr3R	22773589	22775403	+	22773589
			1892	CG14252|FBgn0039462	chr3R	22771255	22772969	+	22771255
			5827	CG6330|FBgn0039464	chr3R	22775844	22778974	-	22778974
chr3R	23531687	23532010	43
			138	CG12428|FBgn0039543	chr3R	23529100	23531986	-	23531986		Closest
			975	CG12877|FBgn0039544	chr3R	23532823	23536578	+	23532823
			975	CG12877|FBgn0039544	chr3R	23532823	23536578	+	23532823
			5702	btz|FBgn0045862	chr3R	23526146	23529166	+	23526146
			5763	btz|FBgn0045862	chr3R	23526085	23528899	+	23526085
			5763	btz|FBgn0045862	chr3R	23526085	23529166	+	23526085
			5766	btz|FBgn0045862	chr3R	23526082	23528899	+	23526082
			5882	ALiX|FBgn0086346	chr3R	23522187	23525966	-	23525966
chr3R	24507900	24508002	44
			111	CG9990|FBgn0039594	chr3R	24508062	24521660	+	24508062		Closest
chr3R	25628415	25628870	45
			32	CG7834|FBgn0039697	chr3R	25627447	25628674	-	25628674		Closest
			276	CG7789|FBgn0039698	chr3R	25628918	25630106	+	25628918
			3268	Ice|FBgn0019972	chr3R	25625374	25627306	+	25625374
			3588	CG7837|FBgn0039696	chr3R	25621418	25625054	-	25625054
			4206	ncd|FBgn0002924	chr3R	25630008	25632848	-	25632848
			4327	ca|FBgn0000247	chr3R	25632969	25640781	+	25632969
			8285	sro|FBgn0262112	chr3R	25620357	25621419	+	25620357
chrM	15098	15516	46
			392	mt:srRNA|FBgn0013688	chrM	14130	14915	-	14915		Closest
			1178	mt:tRNA:V|FBgn0013708	chrM	14057	14129	-	14129
			1250	mt:lrRNA|FBgn0013686	chrM	12733	14057	-	14057
			2575	mt:tRNA:L:CUN|FBgn0013698	chrM	12668	12732	-	12732
			2650	mt:ND1|FBgn0013679	chrM	11719	12657	-	12657
			3671	mt:tRNA:S:UCN|FBgn0013706	chrM	11636	11701	+	11636
			4810	mt:Cyt-b|FBgn0013678	chrM	10497	11633	+	10497
			5338	mt:ND6|FBgn0013685	chrM	9969	10493	+	9969
			5345	mt:tRNA:P|FBgn0013702	chrM	9902	9962	-	9962
			5471	mt:tRNA:T|FBgn0013707	chrM	9836	9901	+	9836
			5474	mt:ND4L|FBgn0013683	chrM	9543	9833	-	9833
			5764	mt:ND4|FBgn0262952	chrM	8205	9543	-	9543
			7103	mt:tRNA:H|FBgn0013695	chrM	8139	8204	-	8204
			7184	mt:ND5|FBgn0013684	chrM	6401	8123	-	8123
			8907	mt:tRNA:F|FBgn0013693	chrM	6336	6400	-	6400
			9056	mt:tRNA:E|FBgn0013692	chrM	6251	6317	+	6251
			9124	mt:tRNA:S:AGY|FBgn0013705	chrM	6183	6250	+	6183
			9189	mt:tRNA:N|FBgn0013701	chrM	6118	6182	+	6118
			9253	mt:tRNA:R|FBgn0013704	chrM	6054	6117	+	6054
			9327	mt:tRNA:A|FBgn0013689	chrM	5980	6044	+	5980
			9700	mt:ND3|FBgn0013681	chrM	5607	5960	+	5607
			9765	mt:tRNA:G|FBgn0013694	chrM	5542	5606	+	5542
chrUextra	2684525	2684848	47
			2161601	mir-5613|FBgn0264003	chrUextra	523023	523085	-	523085		Closest
			2161601	mir-5613|FBgn0264003	chrUextra	523059	523085	-	523085		Closest
chrUextra	3094559	3094665	48
			2571527	mir-5613|FBgn0264003	chrUextra	523023	523085	-	523085		Closest
			2571527	mir-5613|FBgn0264003	chrUextra	523059	523085	-	523085		Closest
chrUextra	3809441	3809619	49
			3286445	mir-5613|FBgn0264003	chrUextra	523023	523085	-	523085		Closest
			3286445	mir-5613|FBgn0264003	chrUextra	523059	523085	-	523085		Closest
chrUextra	7039418	7039706	50
			6516477	mir-5613|FBgn0264003	chrUextra	523023	523085	-	523085		Closest
			6516477	mir-5613|FBgn0264003	chrUextra	523059	523085	-	523085		Closest
chrUextra	9037144	9037282	51
			8514128	mir-5613|FBgn0264003	chrUextra	523023	523085	-	523085		Closest
			8514128	mir-5613|FBgn0264003	chrUextra	523059	523085	-	523085		Closest
chrUextra	17026086	17026218	52
			16503067	mir-5613|FBgn0264003	chrUextra	523023	523085	-	523085		Closest
			16503067	mir-5613|FBgn0264003	chrUextra	523059	523085	-	523085		Closest
chrUextra	19603918	19604045	53
			19080896	mir-5613|FBgn0264003	chrUextra	523023	523085	-	523085		Closest
			19080896	mir-5613|FBgn0264003	chrUextra	523059	523085	-	523085		Closest
chrUextra	27346788	27347298	54
			26823958	mir-5613|FBgn0264003	chrUextra	523023	523085	-	523085		Closest
			26823958	mir-5613|FBgn0264003	chrUextra	523059	523085	-	523085		Closest
chrX	2841773	2841982	55
			189	CG3603|FBgn0029648	chrX	2842066	2842980	+	2842066		Closest
			189	CG3603|FBgn0029648	chrX	2842066	2843152	+	2842066		Closest
			751	CG17959|FBgn0029647	chrX	2841126	2841612	+	2841126
			2442	CG14423|FBgn0029646	chrX	2839435	2840621	+	2839435
			4459	CG14422|FBgn0029645	chrX	2837418	2838601	+	2837418
			6437	CG14421|FBgn0029644	chrX	2835440	2836361	+	2835440
			8989	CG14420|FBgn0029643	chrX	2832888	2834559	+	2832888
chrX	13634365	13634504	56
			620	CG11151|FBgn0030519	chrX	13633814	13635984	+	13633814		Closest
			2263	CG11134|FBgn0030518	chrX	13632171	13633209	+	13632171
			2460	CG11134|FBgn0030518	chrX	13631974	13633209	+	13631974
			4124	g|FBgn0001087	chrX	13621236	13630310	-	13630310
			4124	g|FBgn0001087	chrX	13621554	13630310	-	13630310
			4145	g|FBgn0001087	chrX	13621236	13630289	-	13630289
			4281	l(1)dd4|FBgn0001612	chrX	13630602	13638715	-	13638715
			4526	CR42861|FBgn0262108	chrX	13638960	13639508	+	13638960
			4526	CR42861|FBgn0262108	chrX	13638960	13639508	+	13638960
			4713	g|FBgn0001087	chrX	13621236	13629721	-	13629721
chrX	14841358	14841780	57
			3239	pdgy|FBgn0027601	chrX	14828072	14844808	-	14844808		Closest
			7563	CG9030|FBgn0030599	chrX	14848155	14849132	-	14849132
			7940	eag|FBgn0000535	chrX	14849509	14893274	+	14849509
			7940	eag|FBgn0000535	chrX	14849509	14893274	+	14849509
			7940	eag|FBgn0000535	chrX	14849509	14893274	+	14849509
			7940	eag|FBgn0000535	chrX	14849509	14904021	+	14849509
			7940	eag|FBgn0000535	chrX	14849509	14904021	+	14849509
			7940	eag|FBgn0000535	chrX	14849509	14904021	+	14849509
			7940	eag|FBgn0000535	chrX	14849509	14904021	+	14849509
chrX	14847132	14847332	58
			1191	pdgy|FBgn0027601	chrX	14828072	14846041	-	14846041		Closest
			1900	CG9030|FBgn0030599	chrX	14848155	14849132	-	14849132
			2277	eag|FBgn0000535	chrX	14849509	14893274	+	14849509
			2277	eag|FBgn0000535	chrX	14849509	14893274	+	14849509
			2277	eag|FBgn0000535	chrX	14849509	14893274	+	14849509
			2277	eag|FBgn0000535	chrX	14849509	14904021	+	14849509
			2277	eag|FBgn0000535	chrX	14849509	14904021	+	14849509
			2277	eag|FBgn0000535	chrX	14849509	14904021	+	14849509
			2277	eag|FBgn0000535	chrX	14849509	14904021	+	14849509
chrX	14963419	14963591	59
			2470	dob|FBgn0030607	chrX	14961035	14963123	+	14961035		Closest
			3087	opm|FBgn0264389	chrX	14959474	14960418	-	14960418
			3154	opm|FBgn0264389	chrX	14959474	14960351	-	14960351
			5561	CG5548|FBgn0030605	chrX	14957944	14958596	+	14957944
			6066	hiw|FBgn0030600	chrX	14904715	14957439	-	14957439
			6730	Lsd-2|FBgn0030608	chrX	14965488	14970235	-	14970235
			6730	Lsd-2|FBgn0030608	chrX	14965488	14970235	-	14970235
			6730	Lsd-2|FBgn0030608	chrX	14965488	14970235	-	14970235
chrX	14963850	14964016	60
			2898	dob|FBgn0030607	chrX	14961035	14963123	+	14961035		Closest
			3515	opm|FBgn0264389	chrX	14959474	14960418	-	14960418
			3582	opm|FBgn0264389	chrX	14959474	14960351	-	14960351
			5989	CG5548|FBgn0030605	chrX	14957944	14958596	+	14957944
			6302	Lsd-2|FBgn0030608	chrX	14965488	14970235	-	14970235
			6302	Lsd-2|FBgn0030608	chrX	14965488	14970235	-	14970235
			6302	Lsd-2|FBgn0030608	chrX	14965488	14970235	-	14970235
			6494	hiw|FBgn0030600	chrX	14904715	14957439	-	14957439
chrX	14968687	14968821	61
			1481	Lsd-2|FBgn0030608	chrX	14965488	14970235	-	14970235		Closest
			1481	Lsd-2|FBgn0030608	chrX	14965488	14970235	-	14970235		Closest
			1481	Lsd-2|FBgn0030608	chrX	14965488	14970235	-	14970235		Closest
			6827	CG33177|FBgn0053177	chrX	14975581	14976225	+	14975581
			7719	dob|FBgn0030607	chrX	14961035	14963123	+	14961035
			8105	CG33178|FBgn0053178	chrX	14976859	14977811	+	14976859
			8336	opm|FBgn0264389	chrX	14959474	14960418	-	14960418
			8403	opm|FBgn0264389	chrX	14959474	14960351	-	14960351
			9933	CG9065|FBgn0030610	chrX	14978053	14978687	-	14978687
chrX	14969300	14969450	62
			860	Lsd-2|FBgn0030608	chrX	14965488	14970235	-	14970235		Closest
			860	Lsd-2|FBgn0030608	chrX	14965488	14970235	-	14970235		Closest
			860	Lsd-2|FBgn0030608	chrX	14965488	14970235	-	14970235		Closest
			6206	CG33177|FBgn0053177	chrX	14975581	14976225	+	14975581
			7484	CG33178|FBgn0053178	chrX	14976859	14977811	+	14976859
			8340	dob|FBgn0030607	chrX	14961035	14963123	+	14961035
			8957	opm|FBgn0264389	chrX	14959474	14960418	-	14960418
			9024	opm|FBgn0264389	chrX	14959474	14960351	-	14960351
			9312	CG9065|FBgn0030610	chrX	14978053	14978687	-	14978687
chrX	14971943	14972132	63
			1802	Lsd-2|FBgn0030608	chrX	14965488	14970235	-	14970235		Closest
			1802	Lsd-2|FBgn0030608	chrX	14965488	14970235	-	14970235		Closest
			1802	Lsd-2|FBgn0030608	chrX	14965488	14970235	-	14970235		Closest
			3544	CG33177|FBgn0053177	chrX	14975581	14976225	+	14975581
			4822	CG33178|FBgn0053178	chrX	14976859	14977811	+	14976859
			6650	CG9065|FBgn0030610	chrX	14978053	14978687	-	14978687
			7822	CG15027|FBgn0030611	chrX	14979193	14979859	-	14979859
			8133	CG5599|FBgn0030612	chrX	14980170	14982661	+	14980170
chrX	16041635	16041753	64
			1315	disco-r|FBgn0042650	chrX	16012820	16043009	-	16043009		Closest
			1315	disco-r|FBgn0042650	chrX	16012820	16043009	-	16043009		Closest
			1315	disco-r|FBgn0042650	chrX	16012820	16043009	-	16043009		Closest
chrX	16527772	16527876	65
			1557	CG9777|FBgn0030764	chrX	16524704	16526267	-	16526267		Closest
			3627	rok|FBgn0026181	chrX	16519141	16531451	-	16531451
			4087	RpS19a|FBgn0010412	chrX	16531911	16532952	+	16531911
			4087	RpS19a|FBgn0010412	chrX	16531911	16532952	+	16531911
			4128	RpS19a|FBgn0010412	chrX	16531952	16532952	+	16531952
			6621	SmG|FBgn0261791	chrX	16533831	16534445	-	16534445
			6622	SmG|FBgn0261791	chrX	16533892	16534446	-	16534446
			7113	mthl1|FBgn0030766	chrX	16534937	16543729	+	16534937
chrX	17985434	17985589	66
		scully	231	scu|FBgn0021765	chrX	17985280	17986885	+	17985280		Closest
			231	scu|FBgn0021765	chrX	17985280	17986888	+	17985280		Closest
			970	CG7206|FBgn0030892	chrX	17982757	17984541	-	17984541
			970	CG7206|FBgn0030892	chrX	17982757	17984541	-	17984541
			1682	RhoGAP16F|FBgn0030893	chrX	17987193	17991445	+	17987193
			2947	CG7536|FBgn0030890	chrX	17973029	17982564	-	17982564
			3142	RhoGAP16F|FBgn0030893	chrX	17988653	17991445	+	17988653
			3142	RhoGAP16F|FBgn0030893	chrX	17988653	17991445	+	17988653
			5721	dik|FBgn0030891	chrX	17979790	17982450	+	17979790
			5721	dik|FBgn0030891	chrX	17979790	17982450	+	17979790
			6017	CG7536|FBgn0030890	chrX	17973029	17979494	-	17979494
			8267	CG7192|FBgn0030894	chrX	17991590	17993778	-	17993778
			8782	CG7192|FBgn0030894	chrX	17991590	17994293	-	17994293
			9844	CG7192|FBgn0030894	chrX	17991590	17995355	-	17995355
chrX	20060817	20060963	67
			185	CG9577|FBgn0031092	chrX	20060705	20062112	+	20060705		Closest
			1028	CG9576|FBgn0031091	chrX	20054387	20059862	-	20059862
			1028	CG9576|FBgn0031091	chrX	20054676	20059862	-	20059862
			3122	CG9581|FBgn0031093	chrX	20062074	20064012	-	20064012
			3357	CG9578|FBgn0031094	chrX	20064247	20065558	+	20064247
			4127	CG9576|FBgn0031091	chrX	20054387	20056763	-	20056763
			6615	AnnX|FBgn0000084	chrX	20065477	20067505	-	20067505
			6661	AnnX|FBgn0000084	chrX	20065477	20067551	-	20067551
			6986	Rab35|FBgn0031090	chrX	20049798	20053904	-	20053904
			6986	Rab35|FBgn0031090	chrX	20050511	20053904	-	20053904
			6986	Rab35|FBgn0031090	chrX	20051122	20053904	-	20053904
			6986	Rab35|FBgn0031090	chrX	20051177	20053904	-	20053904
